# Supplementary material for: Single-Cell and Bulk Transcriptome Data Integration Reveals Dysfunctional Cell Types and Aberrantly Expressed Genes in Hypertrophic Scar
Source: Front Genet. 2022 Jan 3;12:806740. doi: 10.3389/fgene.2021.806740 (PMC8762316; doi:10.3389/fgene.2021.806740)
Supplement: Supplementary file 1 [file Table1.xls]

Cluster	cluster	ID	Description	GeneRatio	BgRatio	pvalue	p.adjust	qvalue	geneID	Count
DC	DC	Asthma	Asthma	8/25	30/12964	3.12477977984509e-16	4.59342627637228e-14	3.02610252363946e-14	HLA-DRA/HLA-DPB1/HLA-DPA1/HLA-DRB1/HLA-DQA1/HLA-DQB1/FCER1G/FCER1A	8
DC	DC	PD-1 signaling	PD-1 signaling	6/25	28/12964	9.85463005186221e-12	7.24315308811873e-10	4.7717156040596e-10	HLA-DRA/HLA-DPB1/HLA-DPA1/HLA-DRB1/HLA-DQA1/HLA-DQB1	6
DC	DC	Allograft rejection	Allograft rejection	6/25	37/12964	6.01257375722976e-11	2.94616114104258e-09	1.94090100233382e-09	HLA-DRA/HLA-DPB1/HLA-DPA1/HLA-DRB1/HLA-DQA1/HLA-DQB1	6
DC	DC	Generation of second messenger molecules	Generation of second messenger molecules	6/25	39/12964	8.4168763650971e-11	3.09320206417319e-09	2.0377700673393e-09	HLA-DRA/HLA-DPB1/HLA-DPA1/HLA-DRB1/HLA-DQA1/HLA-DQB1	6
DC	DC	Graft-versus-host disease	Graft-versus-host disease	6/25	41/12964	1.15705496482711e-10	3.40174159659171e-09	2.24103277398093e-09	HLA-DRA/HLA-DPB1/HLA-DPA1/HLA-DRB1/HLA-DQA1/HLA-DQB1	6
DC	DC	Type I diabetes mellitus	Type I diabetes mellitus	6/25	43/12964	1.56485310941842e-10	3.83389011807514e-09	2.52572782572798e-09	HLA-DRA/HLA-DPB1/HLA-DPA1/HLA-DRB1/HLA-DQA1/HLA-DQB1	6
DC	DC	Antigen processing and presentation	Antigen processing and presentation	7/25	88/12964	2.26790069453588e-10	4.51748997617473e-09	2.97607646121071e-09	HLA-DRA/HLA-DPB1/HLA-DPA1/HLA-DRB1/HLA-DQA1/CD74/HLA-DQB1	7
DC	DC	Allograft Rejection	Allograft Rejection	7/25	89/12964	2.45849794621754e-10	4.51748997617473e-09	2.97607646121071e-09	HLA-DRA/HLA-DPB1/HLA-DPA1/HLA-DRB1/HLA-DQA1/HLA-DQB1/CXCL8	7
DC	DC	Intestinal immune network for IgA production	Intestinal immune network for IgA production	6/25	48/12964	3.13010657061358e-10	5.11250739866885e-09	3.36806788884736e-09	HLA-DRA/HLA-DPB1/HLA-DPA1/HLA-DRB1/HLA-DQA1/HLA-DQB1	6
DC	DC	Autoimmune thyroid disease	Autoimmune thyroid disease	6/25	52/12964	5.16676447158742e-10	7.5951437732335e-09	5.00360348827413e-09	HLA-DRA/HLA-DPB1/HLA-DPA1/HLA-DRB1/HLA-DQA1/HLA-DQB1	6
DC	DC	MHC class II antigen presentation	MHC class II antigen presentation	7/25	126/12964	2.87936151786075e-09	3.8478740284139e-08	2.53494028366688e-08	HLA-DRA/HLA-DPB1/HLA-DPA1/HLA-DRB1/HLA-DQA1/CD74/HLA-DQB1	7
DC	DC	Viral myocarditis	Viral myocarditis	6/25	70/12964	3.25293234727886e-09	3.98484212541661e-08	2.62517347324259e-08	HLA-DRA/HLA-DPB1/HLA-DPA1/HLA-DRB1/HLA-DQA1/HLA-DQB1	6
DC	DC	Ebola Virus Pathway on Host	Ebola Virus Pathway on Host	7/25	131/12964	3.78271933953246e-09	4.27738263777901e-08	2.81789618815373e-08	HLA-DRA/HLA-DPB1/HLA-DPA1/HLA-DRB1/HLA-DQA1/HLA-DQB1/CLEC10A	7
DC	DC	Costimulation by the CD28 family	Costimulation by the CD28 family	6/25	74/12964	4.57287039707136e-09	4.80151391692493e-08	3.1631885453426e-08	HLA-DRA/HLA-DPB1/HLA-DPA1/HLA-DRB1/HLA-DQA1/HLA-DQB1	6
DC	DC	Interferon gamma signaling	Interferon gamma signaling	6/25	93/12964	1.83701912910701e-08	1.80027874652487e-07	1.18600533247611e-07	HLA-DRA/HLA-DPB1/HLA-DPA1/HLA-DRB1/HLA-DQA1/HLA-DQB1	6
DC	DC	TCR signaling	TCR signaling	6/25	124/12964	1.03486696898649e-07	9.50784027756337e-07	6.26366849649717e-07	HLA-DRA/HLA-DPB1/HLA-DPA1/HLA-DRB1/HLA-DQA1/HLA-DQB1	6
DC	DC	Cell adhesion molecules (CAMs)	Cell adhesion molecules (CAMs)	6/25	133/12964	1.57102886475051e-07	1.35847790069603e-06	8.94951427597816e-07	HLA-DRA/HLA-DPB1/HLA-DPA1/HLA-DRB1/HLA-DQA1/HLA-DQB1	6
DC	DC	Systemic lupus erythematosus	Systemic lupus erythematosus	6/25	139/12964	2.04193459826231e-07	1.66757992191422e-06	1.09858469614112e-06	HLA-DRA/HLA-DPB1/HLA-DPA1/HLA-DRB1/HLA-DQA1/HLA-DQB1	6
DC	DC	Interferon Signaling	Interferon Signaling	6/25	203/12964	1.89170073200136e-06	1.46357898739053e-05	9.64190954815098e-06	HLA-DRA/HLA-DPB1/HLA-DPA1/HLA-DRB1/HLA-DQA1/HLA-DQB1	6
DC	DC	Pathogenesis of SARS-CoV-2 Mediated by nsp9-nsp10 Complex	Pathogenesis of SARS-CoV-2 Mediated by nsp9-nsp10 Complex	3/25	21/12964	8.234893814914e-06	6.05264695396179e-05	3.98742226827415e-05	HLA-DRA/HLA-DRB1/CXCL8	3
DC	DC	Leishmania infection	Leishmania infection	6/25	366/12964	5.46053168382272e-05	0.000382237217867591	0.000251813992436938	HLA-DRA/HLA-DPB1/HLA-DPA1/HLA-DRB1/HLA-DQA1/HLA-DQB1	6
DC	DC	Hematopoietic cell lineage	Hematopoietic cell lineage	3/25	87/12964	0.000603425547485464	0.00403197979456196	0.00265622729036664	HLA-DRA/HLA-DRB1/CD1C	3
DC	DC	Cytokines and Inflammatory Response	Cytokines and Inflammatory Response	2/25	26/12964	0.00112788736627892	0.00690831011845837	0.0045511244604237	HLA-DRA/HLA-DRB1	2
DC	DC	Dectin-2 family	Dectin-2 family	2/25	26/12964	0.00112788736627892	0.00690831011845837	0.0045511244604237	FCER1G/CLEC10A	2
DC	DC	C-type lectin receptors (CLRs)	C-type lectin receptors (CLRs)	3/25	140/12964	0.00238215821144717	0.0140070902833094	0.00922772865065851	CLEC7A/FCER1G/CLEC10A	3
DC	DC	TYROBP Causal Network	TYROBP Causal Network	2/25	63/12964	0.00648840658634466	0.0366844526227948	0.0241673443701906	RGS1/PLEK	2
DC	DC	Role of LAT2/NTAL/LAB on calcium mobilization	Role of LAT2/NTAL/LAB on calcium mobilization	2/25	71/12964	0.00817851261222029	0.0445274575554216	0.0293342362699519	FCER1G/FCER1A	2
EC-1	EC-1	Photodynamic therapy-induced NF-kB survival signaling	Photodynamic therapy-induced NF-kB survival signaling	2/4	35/12964	4.23426759675834e-05	0.0029742459545095	0.000491103563180104	SELE/IL6	2
EC-1	EC-1	Graft-versus-host disease	Graft-versus-host disease	2/4	41/12964	5.83185481276373e-05	0.0029742459545095	0.000491103563180104	IL6/HLA-E	2
EC-1	EC-1	TNF alpha Signaling Pathway	TNF alpha Signaling Pathway	2/4	94/12964	0.000309171099561135	0.0105118173850786	0.00173569740104497	SELE/IL6	2
EC-1	EC-1	Regulation of Insulin-like Growth Factor (IGF) transport and uptake by Insulin-like Growth Factor Binding Proteins (IGFBPs)	Regulation of Insulin-like Growth Factor (IGF) transport and uptake by Insulin-like Growth Factor Binding Proteins (IGFBPs)	2/4	124/12964	0.000537734819080524	0.0126151589741492	0.00208299838582443	SPARCL1/IL6	2
EC-1	EC-1	Cell adhesion molecules (CAMs)	Cell adhesion molecules (CAMs)	2/4	133/12964	0.000618390145791626	0.0126151589741492	0.00208299838582443	SELE/HLA-E	2
EC-1	EC-1	MAPK3 (ERK1) activation	MAPK3 (ERK1) activation	1/4	10/12964	0.00308225548549923	0.0339959070054959	0.00561335925787342	IL6	1
EC-1	EC-1	Endosomal/Vacuolar pathway	Endosomal/Vacuolar pathway	1/4	11/12964	0.00339008866274626	0.0339959070054959	0.00561335925787342	HLA-E	1
EC-1	EC-1	Interleukin-6 signaling	Interleukin-6 signaling	1/4	11/12964	0.00339008866274626	0.0339959070054959	0.00561335925787342	IL6	1
EC-1	EC-1	IL-10 Anti-inflammatory Signaling Pathway	IL-10 Anti-inflammatory Signaling Pathway	1/4	12/12964	0.00369785054380445	0.0339959070054959	0.00561335925787342	IL6	1
EC-1	EC-1	COVID-19 Adverse Outcome Pathway	COVID-19 Adverse Outcome Pathway	1/4	15/12964	0.00462070851993635	0.0339959070054959	0.00561335925787342	IL6	1
EC-1	EC-1	Cells and Molecules involved in local acute inflammatory response	Cells and Molecules involved in local acute inflammatory response	1/4	17/12964	0.00523559089156223	0.0339959070054959	0.00561335925787342	IL6	1
EC-1	EC-1	ncRNAs involved in STAT3 signaling in hepatocellular carcinoma	ncRNAs involved in STAT3 signaling in hepatocellular carcinoma	1/4	17/12964	0.00523559089156223	0.0339959070054959	0.00561335925787342	IL6	1
EC-1	EC-1	Platelet-mediated interactions with vascular and circulating cells	Platelet-mediated interactions with vascular and circulating cells	1/4	17/12964	0.00523559089156223	0.0339959070054959	0.00561335925787342	SELE	1
EC-1	EC-1	Overview of nanoparticle effects	Overview of nanoparticle effects	1/4	19/12964	0.0058501883426042	0.0339959070054959	0.00561335925787342	IL6	1
EC-1	EC-1	LTF danger signal response pathway	LTF danger signal response pathway	1/4	20/12964	0.00615738025041646	0.0339959070054959	0.00561335925787342	IL6	1
EC-1	EC-1	Galanin receptor pathway	Galanin receptor pathway	1/4	21/12964	0.00646450096109297	0.0339959070054959	0.00561335925787342	IL6	1
EC-1	EC-1	Pathogenesis of SARS-CoV-2 Mediated by nsp9-nsp10 Complex	Pathogenesis of SARS-CoV-2 Mediated by nsp9-nsp10 Complex	1/4	21/12964	0.00646450096109297	0.0339959070054959	0.00561335925787342	IL6	1
EC-1	EC-1	Transcription factor regulation in adipogenesis	Transcription factor regulation in adipogenesis	1/4	22/12964	0.00677155048563571	0.0339959070054959	0.00561335925787342	IL6	1
EC-1	EC-1	Vitamin D in inflammatory diseases	Vitamin D in inflammatory diseases	1/4	22/12964	0.00677155048563571	0.0339959070054959	0.00561335925787342	IL6	1
EC-1	EC-1	RAF-independent MAPK1/3 activation	RAF-independent MAPK1/3 activation	1/4	23/12964	0.00707852883504545	0.0339959070054959	0.00561335925787342	IL6	1
EC-1	EC-1	Interleukin-6 family signaling	Interleukin-6 family signaling	1/4	24/12964	0.00738543602032149	0.0339959070054959	0.00561335925787342	IL6	1
EC-1	EC-1	NAD Metabolism in Oncogene-Induced Senescence and Mitochondrial Dysfunction-Associated Senescence	NAD Metabolism in Oncogene-Induced Senescence and Mitochondrial Dysfunction-Associated Senescence	1/4	24/12964	0.00738543602032149	0.0339959070054959	0.00561335925787342	IL6	1
EC-1	EC-1	Antigen Presentation: Folding, assembly and peptide loading of class I MHC	Antigen Presentation: Folding, assembly and peptide loading of class I MHC	1/4	25/12964	0.00769227205246359	0.0339959070054959	0.00561335925787342	HLA-E	1
EC-1	EC-1	Cytokines and Inflammatory Response	Cytokines and Inflammatory Response	1/4	26/12964	0.00799903694246962	0.0339959070054959	0.00561335925787342	IL6	1
EC-1	EC-1	Extracellular vesicles in the crosstalk of cardiac cells	Extracellular vesicles in the crosstalk of cardiac cells	1/4	28/12964	0.00861235334006316	0.0345415294952952	0.00570345172264937	IL6	1
EC-1	EC-1	DAP12 signaling	DAP12 signaling	1/4	29/12964	0.00891890486964275	0.0345415294952952	0.00570345172264937	HLA-E	1
EC-1	EC-1	TLR4 Signaling and Tolerance	TLR4 Signaling and Tolerance	1/4	30/12964	0.00922538530107053	0.0345415294952952	0.00570345172264937	IL6	1
EC-1	EC-1	Development and heterogeneity of the ILC family	Development and heterogeneity of the ILC family	1/4	32/12964	0.00983813291344759	0.0345415294952952	0.00570345172264937	IL6	1
EC-1	EC-1	Resistin as a regulator of inflammation	Resistin as a regulator of inflammation	1/4	33/12964	0.0101444001163818	0.0345415294952952	0.00570345172264937	IL6	1
EC-1	EC-1	Prion diseases	Prion diseases	1/4	35/12964	0.0107567213706993	0.0345415294952952	0.00570345172264937	IL6	1
EC-1	EC-1	Signal transduction through IL1R	Signal transduction through IL1R	1/4	35/12964	0.0107567213706993	0.0345415294952952	0.00570345172264937	IL6	1
EC-1	EC-1	Allograft rejection	Allograft rejection	1/4	37/12964	0.0113687584962151	0.0345415294952952	0.00570345172264937	HLA-E	1
EC-1	EC-1	Sleep regulation	Sleep regulation	1/4	38/12964	0.0116746705381441	0.0345415294952952	0.00570345172264937	IL6	1
EC-1	EC-1	Transcriptional Regulation by VENTX	Transcriptional Regulation by VENTX	1/4	41/12964	0.0125919807124587	0.0345415294952952	0.00570345172264937	IL6	1
EC-1	EC-1	Fibrin Complement Receptor 3 Signaling Pathway	Fibrin Complement Receptor 3 Signaling Pathway	1/4	42/12964	0.0128976088233578	0.0345415294952952	0.00570345172264937	IL6	1
EC-1	EC-1	TNF related weak inducer of apoptosis (TWEAK) Signaling Pathway	TNF related weak inducer of apoptosis (TWEAK) Signaling Pathway	1/4	42/12964	0.0128976088233578	0.0345415294952952	0.00570345172264937	IL6	1
EC-1	EC-1	IL-6 signaling pathway	IL-6 signaling pathway	1/4	43/12964	0.0132031659789612	0.0345415294952952	0.00570345172264937	IL6	1
EC-1	EC-1	Type I diabetes mellitus	Type I diabetes mellitus	1/4	43/12964	0.0132031659789612	0.0345415294952952	0.00570345172264937	HLA-E	1
EC-1	EC-1	DAP12 interactions	DAP12 interactions	1/4	45/12964	0.0138140674682113	0.0345415294952952	0.00570345172264937	HLA-E	1
EC-1	EC-1	Interleukin-10 signaling	Interleukin-10 signaling	1/4	46/12964	0.0141194118238215	0.0345415294952952	0.00570345172264937	IL6	1
EC-1	EC-1	Thymic Stromal LymphoPoietin (TSLP) Signaling Pathway	Thymic Stromal LymphoPoietin (TSLP) Signaling Pathway	1/4	47/12964	0.0144246852680622	0.0345415294952952	0.00570345172264937	IL6	1
EC-1	EC-1	Differentiation Pathway	Differentiation Pathway	1/4	48/12964	0.0147298878119139	0.0345415294952952	0.00570345172264937	IL6	1
EC-1	EC-1	Intestinal immune network for IgA production	Intestinal immune network for IgA production	1/4	48/12964	0.0147298878119139	0.0345415294952952	0.00570345172264937	IL6	1
EC-1	EC-1	Hepatitis C and Hepatocellular Carcinoma	Hepatitis C and Hepatocellular Carcinoma	1/4	50/12964	0.0153400802423617	0.0345415294952952	0.00570345172264937	IL6	1
EC-1	EC-1	Photodynamic therapy-induced AP-1 survival signaling.	Photodynamic therapy-induced AP-1 survival signaling.	1/4	51/12964	0.0156450701509129	0.0345415294952952	0.00570345172264937	IL6	1
EC-1	EC-1	Autoimmune thyroid disease	Autoimmune thyroid disease	1/4	52/12964	0.0159499892029842	0.0345415294952952	0.00570345172264937	HLA-E	1
EC-1	EC-1	Netrin-UNC5B signaling Pathway	Netrin-UNC5B signaling Pathway	1/4	52/12964	0.0159499892029842	0.0345415294952952	0.00570345172264937	SELE	1
EC-1	EC-1	Vitamin B12 Metabolism	Vitamin B12 Metabolism	1/4	53/12964	0.0162548374095507	0.0345415294952952	0.00570345172264937	IL6	1
EC-1	EC-1	Hematopoietic Stem Cell Differentiation	Hematopoietic Stem Cell Differentiation	1/4	62/12964	0.0189952850314424	0.0377274809752626	0.00622951182254078	IL6	1
EC-1	EC-1	NOD-like receptor signaling pathway	NOD-like receptor signaling pathway	1/4	62/12964	0.0189952850314424	0.0377274809752626	0.00622951182254078	IL6	1
EC-1	EC-1	Lung fibrosis	Lung fibrosis	1/4	63/12964	0.0192994253864165	0.0377274809752626	0.00622951182254078	IL6	1
EC-1	EC-1	miRNAs involvement in the immune response in sepsis	miRNAs involvement in the immune response in sepsis	1/4	63/12964	0.0192994253864165	0.0377274809752626	0.00622951182254078	IL6	1
EC-1	EC-1	Proteasome Degradation	Proteasome Degradation	1/4	64/12964	0.019603495016558	0.0377274809752626	0.00622951182254078	HLA-E	1
EC-1	EC-1	SARS-CoV-2 Innate Immunity Evasion and Cell-specific immune response	SARS-CoV-2 Innate Immunity Evasion and Cell-specific immune response	1/4	68/12964	0.0208190665080872	0.0391408643073924	0.00646288781133413	IL6	1
EC-1	EC-1	Viral myocarditis	Viral myocarditis	1/4	70/12964	0.021426428189908	0.0391408643073924	0.00646288781133413	HLA-E	1
EC-1	EC-1	Non-genomic actions of 1,25 dihydroxyvitamin D3	Non-genomic actions of 1,25 dihydroxyvitamin D3	1/4	71/12964	0.0217300030531965	0.0391408643073924	0.00646288781133413	IL6	1
EC-1	EC-1	Folate Metabolism	Folate Metabolism	1/4	73/12964	0.0223369408793244	0.0391408643073924	0.00646288781133413	IL6	1
EC-1	EC-1	Interferon alpha/beta signaling	Interferon alpha/beta signaling	1/4	73/12964	0.0223369408793244	0.0391408643073924	0.00646288781133413	HLA-E	1
EC-1	EC-1	Cytosolic DNA-sensing pathway	Cytosolic DNA-sensing pathway	1/4	74/12964	0.0226403038640799	0.0391408643073924	0.00646288781133413	IL6	1
EC-1	EC-1	Hypertrophic cardiomyopathy (HCM)	Hypertrophic cardiomyopathy (HCM)	1/4	83/12964	0.0253673948495399	0.0423021115100219	0.00698486877358462	IL6	1
EC-1	EC-1	EGFR Tyrosine Kinase Inhibitor Resistance	EGFR Tyrosine Kinase Inhibitor Resistance	1/4	84/12964	0.0256700522845683	0.0423021115100219	0.00698486877358462	IL6	1
EC-1	EC-1	Hematopoietic cell lineage	Hematopoietic cell lineage	1/4	87/12964	0.0265776016649768	0.0423021115100219	0.00698486877358462	IL6	1
EC-1	EC-1	Viral Acute Myocarditis	Viral Acute Myocarditis	1/4	87/12964	0.0265776016649768	0.0423021115100219	0.00698486877358462	IL6	1
EC-1	EC-1	Antigen processing and presentation	Antigen processing and presentation	1/4	88/12964	0.0268799771867085	0.0423021115100219	0.00698486877358462	HLA-E	1
EC-1	EC-1	Allograft Rejection	Allograft Rejection	1/4	89/12964	0.0271822822574799	0.0423021115100219	0.00698486877358462	HLA-E	1
EC-1	EC-1	Selenium Micronutrient Network	Selenium Micronutrient Network	1/4	91/12964	0.0277866810899163	0.0423021115100219	0.00698486877358462	IL6	1
EC-1	EC-1	T-Cell antigen Receptor (TCR) Signaling Pathway	T-Cell antigen Receptor (TCR) Signaling Pathway	1/4	91/12964	0.0277866810899163	0.0423021115100219	0.00698486877358462	IL6	1
EC-1	EC-1	Interferon gamma signaling	Interferon gamma signaling	1/4	93/12964	0.0283907982498265	0.0425861973747397	0.00703177665630377	HLA-E	1
EC-1	EC-1	Human Complement System	Human Complement System	1/4	99/12964	0.0302014605696	0.0446456373637566	0.00737182866687415	SELE	1
EC-1	EC-1	Toll-like receptor signaling pathway	Toll-like receptor signaling pathway	1/4	102/12964	0.0311058421184051	0.0453256556582474	0.00748411238939069	IL6	1
EC-1	EC-1	Toll-like Receptor Signaling Pathway	Toll-like Receptor Signaling Pathway	1/4	104/12964	0.0317084116435994	0.0455529294034808	0.00752163952998651	IL6	1
EC-1	EC-1	Antigen processing-Cross presentation	Antigen processing-Cross presentation	1/4	106/12964	0.0323107000649488	0.0457734917586775	0.00755805849472488	HLA-E	1
EC-1	EC-1	Senescence and Autophagy in Cancer	Senescence and Autophagy in Cancer	1/4	108/12964	0.0329127074698925	0.0459876186565621	0.00759341484525278	IL6	1
EC-1	EC-1	Interleukin-4 and Interleukin-13 signaling	Interleukin-4 and Interleukin-13 signaling	1/4	111/12964	0.0338151918627847	0.0463975962291368	0.00766110980047666	IL6	1
EC-1	EC-1	Senescence-Associated Secretory Phenotype (SASP)	Senescence-Associated Secretory Phenotype (SASP)	1/4	112/12964	0.0341158795802476	0.0463975962291368	0.00766110980047666	IL6	1
EC-1	EC-1	Spinal Cord Injury	Spinal Cord Injury	1/4	119/12964	0.0362187289349407	0.0486093467284731	0.0080263111213165	IL6	1
EC-2	EC-2	VEGFA-VEGFR2 Signaling Pathway	VEGFA-VEGFR2 Signaling Pathway	26/174	438/12964	1.65319893484527e-10	1.47300025094713e-07	1.29123537858441e-07	SELE/CAV1/ICAM1/CRIP2/RPS6/ENG/PTMA/RCAN1/TMSB10/MYH9/ADAMTS9/SDCBP/RND1/NDRG1/GJA1/FLT1/TXNIP/HBEGF/DNAJB4/S1PR1/ADAMTS1/MEF2C/PNP/HLX/APOLD1/GATA2	26
EC-2	EC-2	Cell adhesion molecules (CAMs)	Cell adhesion molecules (CAMs)	13/174	133/12964	2.58198771776248e-08	9.77012652224785e-06	8.56451518637593e-06	CLDN5/PECAM1/SELE/HLA-E/HLA-B/ICAM1/ESAM/JAM2/HLA-C/ITGA6/CD40/L1CAM/CLDN15	13
EC-2	EC-2	Interferon gamma signaling	Interferon gamma signaling	11/174	93/12964	4.36270775676695e-08	9.77012652224785e-06	8.56451518637593e-06	B2M/HLA-E/HLA-B/ICAM1/SOCS3/GBP2/HLA-C/GBP4/SP100/TRIM25/IRF7	11
EC-2	EC-2	Interferon alpha/beta signaling	Interferon alpha/beta signaling	10/174	73/12964	4.38613985286099e-08	9.77012652224785e-06	8.56451518637593e-06	HLA-E/HLA-B/IFITM3/SOCS3/GBP2/BST2/HLA-C/IFIT3/IFIT1/IRF7	10
EC-2	EC-2	Interferon Signaling	Interferon Signaling	15/174	203/12964	9.31990677620086e-08	1.66080738751899e-05	1.45586754272443e-05	B2M/HLA-E/HLA-B/IFITM3/ICAM1/SOCS3/GBP2/BST2/HLA-C/IFIT3/GBP4/SP100/TRIM25/IFIT1/IRF7	15
EC-2	EC-2	Viral myocarditis	Viral myocarditis	8/174	70/12964	4.16715733312792e-06	0.000618822863969496	0.000542461533540511	CAV1/HLA-E/HLA-B/ICAM1/MYH9/HLA-C/ABL2/CD40	8
EC-2	EC-2	Endosomal/Vacuolar pathway	Endosomal/Vacuolar pathway	4/174	11/12964	9.6126925329677e-06	0.00116129171089137	0.00101799096164144	B2M/HLA-E/HLA-B/HLA-C	4
EC-2	EC-2	Ebola Virus Pathway on Host	Ebola Virus Pathway on Host	10/174	131/12964	1.04268616017182e-05	0.00116129171089137	0.00101799096164144	CAV1/HLA-E/HLA-B/SOCS3/BST2/HLA-C/CAV2/ITGA6/ACTN1/IRF7	10
EC-2	EC-2	Antigen Presentation: Folding, assembly and peptide loading of class I MHC	Antigen Presentation: Folding, assembly and peptide loading of class I MHC	5/174	25/12964	1.75738186960763e-05	0.00173980805091155	0.00152511970438463	B2M/HLA-E/HLA-B/TAP1/HLA-C	5
EC-2	EC-2	Cell surface interactions at the vascular wall	Cell surface interactions at the vascular wall	11/174	194/12964	6.1162439251837e-05	0.00544957333733868	0.00477710841314348	PECAM1/SELE/CAV1/ESAM/JAM2/ANGPT2/TSPAN7/ITGA6/THBD/TNFRSF10D/L1CAM	11
EC-2	EC-2	Leukocyte transendothelial migration	Leukocyte transendothelial migration	8/174	116/12964	0.0001662371285779	0.0134652074148099	0.0118036315219906	CLDN5/PECAM1/ICAM1/ESAM/JAM2/MSN/ACTN1/CLDN15	8
EC-2	EC-2	Spinal Cord Injury	Spinal Cord Injury	8/174	119/12964	0.000198348478463619	0.0147273745259237	0.0129100500894741	AQP1/ICAM1/FKBP1A/VIM/IL6/GJA1/EFNB2/SEMA6A	8
EC-2	EC-2	Neutrophil degranulation	Neutrophil degranulation	17/174	479/12964	0.000245466050660982	0.0168238654722258	0.0147478388332347	B2M/PECAM1/HLA-B/FABP5/SDCBP/STOM/CD93/BST2/CTSH/SLC2A3/HLA-C/PTPRB/CTSC/PNP/PRCP/TSPAN14/PLEKHO2	17
EC-2	EC-2	Extracellular matrix organization	Extracellular matrix organization	12/174	301/12964	0.000755551324244136	0.0480854449929661	0.0421518107209886	PECAM1/VWF/A2M/ICAM1/JAM2/ADAMTS9/ITGA6/ADAM15/ACTN1/ADAMTS1/ICAM4/BMP4	12
FB-1	FB-1	Extracellular matrix organization	Extracellular matrix organization	45/150	301/12964	5.49861291518779e-38	2.90326761921916e-35	2.43675372346743e-35	FBLN1/SPARC/MFAP4/MFAP5/FN1/ELN/CTSK/HTRA1/DCN/LOX/PCOLCE2/PCOLCE/CTSD/COL6A2/FBN1/COL1A2/COL3A1/TIMP2/LUM/COL5A2/MMP2/FBLN2/COL5A1/COL1A1/TNXB/CTSB/SERPINH1/COL6A3/MMP14/VCAN/COL12A1/CD151/CTSL/BGN/FMOD/MFAP2/LAMB2/EFEMP1/THBS1/P3H1/HSPG2/SDC2/COL16A1/ELANE/MATN4	45
FB-1	FB-1	Degradation of the extracellular matrix	Degradation of the extracellular matrix	23/150	140/12964	2.13554330657609e-20	5.63783432936088e-18	4.73191437930807e-18	FN1/ELN/CTSK/HTRA1/DCN/CTSD/COL6A2/FBN1/COL1A2/COL3A1/TIMP2/COL5A2/MMP2/COL5A1/COL1A1/CTSB/COL6A3/MMP14/COL12A1/CTSL/HSPG2/COL16A1/ELANE	23
FB-1	FB-1	ECM proteoglycans	ECM proteoglycans	18/150	76/12964	3.4456757135271e-19	6.06438925580769e-17	5.08992798384178e-17	SPARC/FN1/DCN/COL6A2/COL1A2/COL3A1/LUM/COL5A2/COL5A1/COL1A1/TNXB/COL6A3/VCAN/BGN/FMOD/LAMB2/HSPG2/MATN4	18
FB-1	FB-1	Collagen degradation	Collagen degradation	16/150	64/12964	1.38757692001218e-17	1.83160153441608e-15	1.53728916664508e-15	CTSK/CTSD/COL6A2/COL1A2/COL3A1/COL5A2/MMP2/COL5A1/COL1A1/CTSB/COL6A3/MMP14/COL12A1/CTSL/COL16A1/ELANE	16
FB-1	FB-1	Collagen formation	Collagen formation	17/150	90/12964	2.15520501801631e-16	2.27589649902523e-14	1.91019223702078e-14	LOX/PCOLCE2/PCOLCE/COL6A2/COL1A2/COL3A1/COL5A2/COL5A1/COL1A1/CTSB/SERPINH1/COL6A3/COL12A1/CD151/CTSL/P3H1/COL16A1	17
FB-1	FB-1	miRNA targets in ECM and membrane receptors	miRNA targets in ECM and membrane receptors	12/150	43/12964	4.15879082452772e-14	3.65973592558439e-12	3.07166831074767e-12	FN1/COL6A2/COL1A2/COL3A1/THBS2/COL5A2/COL5A1/TNXB/COL6A3/LAMB2/THBS1/SDC2	12
FB-1	FB-1	Assembly of collagen fibrils and other multimeric structures	Assembly of collagen fibrils and other multimeric structures	13/150	61/12964	1.60417407050419e-13	1.21000558460887e-11	1.01557486268009e-11	LOX/PCOLCE/COL6A2/COL1A2/COL3A1/COL5A2/COL5A1/COL1A1/CTSB/COL6A3/COL12A1/CD151/CTSL	13
FB-1	FB-1	Collagen biosynthesis and modifying enzymes	Collagen biosynthesis and modifying enzymes	13/150	67/12964	5.84169592744485e-13	3.8555193121136e-11	3.23599208612405e-11	PCOLCE2/PCOLCE/COL6A2/COL1A2/COL3A1/COL5A2/COL5A1/COL1A1/SERPINH1/COL6A3/COL12A1/P3H1/COL16A1	13
FB-1	FB-1	ECM-receptor interaction	ECM-receptor interaction	14/150	84/12964	6.6080012965017e-13	3.87669409394767e-11	3.25376438108446e-11	FN1/COL6A2/COL1A2/COL3A1/THBS2/COL5A2/COL5A1/COL1A1/TNXB/COL6A3/LAMB2/THBS1/HSPG2/SDC2	14
FB-1	FB-1	Regulation of Insulin-like Growth Factor (IGF) transport and uptake by Insulin-like Growth Factor Binding Proteins (IGFBPs)	Regulation of Insulin-like Growth Factor (IGF) transport and uptake by Insulin-like Growth Factor Binding Proteins (IGFBPs)	15/150	124/12964	1.19006682239543e-11	6.28355282224785e-10	5.27387507608921e-10	FN1/FSTL1/FBN1/IGFBP6/MMP2/MXRA8/MFGE8/IGFBP4/VCAN/LAMB2/FSTL3/IGFBP5/SDC2/CKAP4/PRSS23	15
FB-1	FB-1	Integrin cell surface interactions	Integrin cell surface interactions	13/150	85/12964	1.42382398389259e-11	6.83435512268443e-10	5.73617126525149e-10	FN1/COL6A2/FBN1/COL1A2/COL3A1/LUM/COL5A2/COL5A1/COL1A1/COL6A3/THBS1/HSPG2/COL16A1	13
FB-1	FB-1	Diseases associated with glycosaminoglycan metabolism	Diseases associated with glycosaminoglycan metabolism	10/150	41/12964	2.62206162921336e-11	1.15370711685388e-09	9.68322759560374e-10	PRELP/DCN/LUM/VCAN/BGN/FMOD/OMD/OGN/HSPG2/SDC2	10
FB-1	FB-1	Elastic fibre formation	Elastic fibre formation	10/150	45/12964	7.17250347062259e-11	2.91313987114517e-09	2.44503964464138e-09	FBLN1/MFAP4/MFAP5/FN1/ELN/LOX/FBN1/FBLN2/MFAP2/EFEMP1	10
FB-1	FB-1	Molecules associated with elastic fibres	Molecules associated with elastic fibres	9/150	38/12964	3.57614777943183e-10	1.3487185911e-08	1.1319986580006e-08	FBLN1/MFAP4/MFAP5/FN1/ELN/FBN1/FBLN2/MFAP2/EFEMP1	9
FB-1	FB-1	Syndecan interactions	Syndecan interactions	8/150	27/12964	4.9082359103818e-10	1.72769904045439e-08	1.45008232861104e-08	FN1/COL1A2/COL3A1/COL5A2/COL5A1/COL1A1/THBS1/SDC2	8
FB-1	FB-1	Non-integrin membrane-ECM interactions	Non-integrin membrane-ECM interactions	10/150	59/12964	1.2303112979657e-09	4.06002728328681e-08	3.40763852923394e-08	FN1/COL1A2/COL3A1/COL5A2/COL5A1/COL1A1/LAMB2/THBS1/HSPG2/SDC2	10
FB-1	FB-1	Collagen chain trimerization	Collagen chain trimerization	9/150	44/12964	1.4661434298717e-09	4.55366900571917e-08	3.82195903390703e-08	COL6A2/COL1A2/COL3A1/COL5A2/COL5A1/COL1A1/COL6A3/COL12A1/COL16A1	9
FB-1	FB-1	Human Complement System	Human Complement System	11/150	99/12964	1.81296421113826e-08	5.31802835267222e-07	4.46349668356261e-07	DCN/CD55/F10/CFD/C1R/SERPING1/C1S/ADM/CFH/THBS1/ELANE	11
FB-1	FB-1	Response to elevated platelet cytosolic Ca2+	Response to elevated platelet cytosolic Ca2+	12/150	132/12964	3.92376526387324e-08	1.03746724176361e-06	8.70760982421214e-07	SPARC/FN1/ISLR/ECM1/CFD/CD63/SERPING1/PSAP/CLEC3B/TIMP3/CHID1/THBS1	12
FB-1	FB-1	MET activates PTK2 signaling	MET activates PTK2 signaling	7/150	30/12964	3.9298001581955e-08	1.03746724176361e-06	8.70760982421214e-07	FN1/COL1A2/COL3A1/COL5A2/COL5A1/COL1A1/LAMB2	7
FB-1	FB-1	miR-509-3p alteration of YAP1/ECM axis	miR-509-3p alteration of YAP1/ECM axis	6/150	19/12964	5.20158420465607e-08	1.3078268857421e-06	1.09767766925324e-06	SPARC/FN1/COL3A1/THBS2/COL5A1/COL1A1	6
FB-1	FB-1	Diseases of glycosylation	Diseases of glycosylation	12/150	143/12964	9.57833565295682e-08	2.29880055670964e-06	1.92941593774872e-06	PRELP/DCN/LUM/THBS2/VCAN/BGN/FMOD/OMD/THBS1/OGN/HSPG2/SDC2	12
FB-1	FB-1	Glycosaminoglycan metabolism	Glycosaminoglycan metabolism	11/150	124/12964	1.8998945037073e-07	4.3614969476411e-06	3.66066629776097e-06	PRELP/DCN/LUM/VCAN/BGN/FMOD/OMD/OGN/HSPG2/NAGLU/SDC2	11
FB-1	FB-1	Keratan sulfate degradation	Keratan sulfate degradation	5/150	13/12964	2.31687936243946e-07	5.09713459736681e-06	4.27809741924129e-06	PRELP/LUM/FMOD/OMD/OGN	5
FB-1	FB-1	Signaling by PDGF	Signaling by PDGF	8/150	58/12964	3.13031535063126e-07	6.61122602053323e-06	5.54889584259268e-06	COL6A2/COL3A1/THBS2/COL5A2/COL5A1/COL6A3/THBS1/PDGFD	8
FB-1	FB-1	MET promotes cell motility	MET promotes cell motility	7/150	41/12964	3.90148111124163e-07	7.92300779513685e-06	6.64989290620537e-06	FN1/COL1A2/COL3A1/COL5A2/COL5A1/COL1A1/LAMB2	7
FB-1	FB-1	Senescence and Autophagy in Cancer	Senescence and Autophagy in Cancer	10/150	108/12964	4.67713745452178e-07	9.14640213328704e-06	7.67670513978039e-06	SPARC/FN1/COL3A1/COL1A1/CXCL14/GSN/MMP14/INHBA/THBS1/IGFBP5	10
FB-1	FB-1	Focal adhesion	Focal adhesion	13/150	199/12964	5.15345223842796e-07	9.71793850674986e-06	8.156403730745e-06	FN1/COL6A2/COL1A2/COL3A1/THBS2/COL5A2/COL5A1/COL1A1/TNXB/COL6A3/LAMB2/THBS1/PDGFD	13
FB-1	FB-1	Diseases of metabolism	Diseases of metabolism	14/150	246/12964	9.81922502358803e-07	1.78777614222568e-05	1.50050589289675e-05	PRELP/DCN/LUM/THBS2/VCAN/BGN/FMOD/OMD/THBS1/TCN2/OGN/HSPG2/NAGLU/SDC2	14
FB-1	FB-1	Inflammatory Response Pathway	Inflammatory Response Pathway	6/150	33/12964	1.85775317298337e-06	3.16417314624264e-05	2.65573543574193e-05	FN1/COL1A2/COL3A1/COL1A1/LAMB2/THBS1	6
FB-1	FB-1	Type I collagen synthesis in the context of Osteogenesis imperfecta	Type I collagen synthesis in the context of Osteogenesis imperfecta	6/150	33/12964	1.85775317298337e-06	3.16417314624264e-05	2.65573543574193e-05	LOX/COL1A2/SERPINF1/COL1A1/SERPINH1/P3H1	6
FB-1	FB-1	Platelet activation, signaling and aggregation	Platelet activation, signaling and aggregation	14/150	261/12964	1.98173228729498e-06	3.26985827403672e-05	2.74443846365523e-05	SPARC/FN1/ISLR/ECM1/CFD/COL1A2/COL1A1/CD63/SERPING1/PSAP/CLEC3B/TIMP3/CHID1/THBS1	14
FB-1	FB-1	Defective B4GALT7 causes EDS, progeroid type	Defective B4GALT7 causes EDS, progeroid type	5/150	20/12964	2.61429202217931e-06	4.1828672354869e-05	3.51073984477668e-05	DCN/VCAN/BGN/HSPG2/SDC2	5
FB-1	FB-1	Complement and Coagulation Cascades	Complement and Coagulation Cascades	7/150	59/12964	4.97488807958102e-06	7.72570854711406e-05	6.4842968467604e-05	CD55/F10/CFD/C1R/SERPING1/C1S/CFH	7
FB-1	FB-1	A tetrasaccharide linker sequence is required for GAG synthesis	A tetrasaccharide linker sequence is required for GAG synthesis	5/150	26/12964	1.0487755038402e-05	0.000158215276007893	0.000132792326952398	DCN/VCAN/BGN/HSPG2/SDC2	5
FB-1	FB-1	Complement and coagulation cascades	Complement and coagulation cascades	7/150	69/12964	1.42857470963822e-05	0.000209524290746939	0.000175856711332658	CD55/F10/CFD/C1R/SERPING1/C1S/CFH	7
FB-1	FB-1	Keratan sulfate biosynthesis	Keratan sulfate biosynthesis	5/150	28/12964	1.53799027865745e-05	0.000219475369494901	0.000184208792977179	PRELP/LUM/FMOD/OMD/OGN	5
FB-1	FB-1	Matrix Metalloproteinases	Matrix Metalloproteinases	5/150	30/12964	2.18889486786165e-05	0.000304141181639724	0.00025527001090575	TIMP2/MMP23B/MMP2/MMP14/TIMP3	5
FB-1	FB-1	Signaling by MET	Signaling by MET	7/150	79/12964	3.48548634855338e-05	0.000467940826731423	0.000392749378097945	FN1/COL1A2/COL3A1/COL5A2/COL5A1/COL1A1/LAMB2	7
FB-1	FB-1	Activation of Matrix Metalloproteinases	Activation of Matrix Metalloproteinases	5/150	33/12964	3.54500626311684e-05	0.000467940826731423	0.000392749378097945	CTSK/TIMP2/MMP2/MMP14/ELANE	5
FB-1	FB-1	Heparan sulfate/heparin (HS-GAG) metabolism	Heparan sulfate/heparin (HS-GAG) metabolism	6/150	55/12964	3.94367884193338e-05	0.000507868885009957	0.00042626156417303	DCN/VCAN/BGN/HSPG2/NAGLU/SDC2	6
FB-1	FB-1	Keratan sulfate/keratin metabolism	Keratan sulfate/keratin metabolism	5/150	34/12964	4.11768948191523e-05	0.0005176523920122	0.00043447300047276	PRELP/LUM/FMOD/OMD/OGN	5
FB-1	FB-1	Crosslinking of collagen fibrils	Crosslinking of collagen fibrils	4/150	18/12964	4.64400537545959e-05	0.000570240660056434	0.000478611080310523	LOX/PCOLCE/COL1A2/COL1A1	4
FB-1	FB-1	Scavenging by Class A Receptors	Scavenging by Class A Receptors	4/150	19/12964	5.82963028990858e-05	0.00069955563478903	0.000587146974175003	COL1A2/COL3A1/COL1A1/SCARA5	4
FB-1	FB-1	Focal Adhesion-PI3K-Akt-mTOR-signaling pathway	Focal Adhesion-PI3K-Akt-mTOR-signaling pathway	13/150	309/12964	6.1147636773324e-05	0.000717465604807002	0.000602179066235542	FN1/COL6A2/COL1A2/COL3A1/THBS2/COL5A2/COL5A1/COL1A1/TNXB/LAMB2/THBS1/CREB5/PDGFD	13
FB-1	FB-1	Complement Activation	Complement Activation	4/150	22/12964	0.000107087111907252	0.00122917380623977	0.00103166302317971	CD55/CFD/C1R/C1S	4
FB-1	FB-1	NCAM1 interactions	NCAM1 interactions	5/150	42/12964	0.000116854932806568	0.00130960291549047	0.00109916831623103	COL6A2/COL3A1/COL5A2/COL5A1/COL6A3	5
FB-1	FB-1	Focal Adhesion	Focal Adhesion	10/150	202/12964	0.000119054810499133	0.00130960291549047	0.00109916831623103	FN1/COL6A2/COL1A2/THBS2/COL5A2/COL1A1/TNXB/LAMB2/THBS1/PDGFD	10
FB-1	FB-1	Prostaglandin Synthesis and Regulation	Prostaglandin Synthesis and Regulation	5/150	45/12964	0.000163217531736004	0.00175875217870633	0.00147614566833207	S100A6/S100A10/ANXA2/PTGES/HPGD	5
FB-1	FB-1	Dermatan sulfate biosynthesis	Dermatan sulfate biosynthesis	3/150	11/12964	0.000234034481873744	0.00247140412858674	0.00207428456565992	DCN/VCAN/BGN	3
FB-1	FB-1	Chondroitin sulfate/dermatan sulfate metabolism	Chondroitin sulfate/dermatan sulfate metabolism	5/150	50/12964	0.000270212499987162	0.00279749411751415	0.00234797652207627	DCN/VCAN/BGN/HSPG2/SDC2	5
FB-1	FB-1	Complement cascade	Complement cascade	7/150	115/12964	0.000372669258982184	0.00378402632197295	0.00317598700468622	CD55/CFD/C1R/SERPING1/C1S/CFH/ELANE	7
FB-1	FB-1	Trafficking and processing of endosomal TLR	Trafficking and processing of endosomal TLR	3/150	13/12964	0.000398817764651367	0.00397312791954569	0.00333470265974628	CTSK/CTSB/CTSL	3
FB-1	FB-1	Neutrophil degranulation	Neutrophil degranulation	15/150	479/12964	0.000437555927577019	0.00427832462519752	0.00359085858693811	CD55/CTSD/CFD/TIMP2/CD63/CTSB/GSN/PRDX4/ANXA2/PSAP/SLPI/TNFAIP6/CKAP4/MGST1/ELANE	15
FB-1	FB-1	CS/DS degradation	CS/DS degradation	3/150	14/12964	0.000503290852531047	0.00478049061742424	0.00401233363224801	DCN/VCAN/BGN	3
FB-1	FB-1	Lysosome	Lysosome	7/150	121/12964	0.000507021732151055	0.00478049061742424	0.00401233363224801	CTSK/CTSD/CD63/CTSB/PSAP/CTSL/NAGLU	7
FB-1	FB-1	Metabolism of carbohydrates	Metabolism of carbohydrates	11/150	293/12964	0.000600466657983242	0.00556221746342372	0.00466844807037756	PRELP/DCN/LUM/VCAN/BGN/FMOD/OMD/OGN/HSPG2/NAGLU/SDC2	11
FB-1	FB-1	NCAM signaling for neurite out-growth	NCAM signaling for neurite out-growth	5/150	63/12964	0.000794710220971441	0.00723460339091243	0.00607210531813025	COL6A2/COL3A1/COL5A2/COL5A1/COL6A3	5
FB-1	FB-1	Binding and Uptake of Ligands by Scavenger Receptors	Binding and Uptake of Ligands by Scavenger Receptors	6/150	98/12964	0.000952935316151849	0.00852796350725723	0.00715764082247865	SPARC/COL1A2/COL3A1/COL1A1/LRP1/SCARA5	6
FB-1	FB-1	Chondroitin sulfate biosynthesis	Chondroitin sulfate biosynthesis	3/150	20/12964	0.00149802387885291	0.0131826101339056	0.0110643518069662	DCN/VCAN/BGN	3
FB-1	FB-1	HS-GAG degradation	HS-GAG degradation	3/150	22/12964	0.00198967638720212	0.0172221169252905	0.0144547671960672	HSPG2/NAGLU/SDC2	3
FB-1	FB-1	PI3K-Akt Signaling Pathway	PI3K-Akt Signaling Pathway	11/150	345/12964	0.00223647080068104	0.0190460739154772	0.0159856401882295	FN1/COL6A2/COL1A2/THBS2/COL1A1/TNXB/COL6A3/LAMB2/THBS1/CREB5/PDGFD	11
FB-1	FB-1	Hair Follicle Development: Cytodifferentiation - Part 3 of 3	Hair Follicle Development: Cytodifferentiation - Part 3 of 3	5/150	89/12964	0.00369279036966202	0.0309491002409769	0.0259760191416493	DKK1/S100A4/GAS1/IGFBP5/ELANE	5
FB-1	FB-1	Peptide hormone metabolism	Peptide hormone metabolism	5/150	90/12964	0.00387425552950822	0.0319626081184428	0.0268266706895224	CTSD/CPE/KLF4/INHBA/CES1	5
FB-1	FB-1	IL-18 signaling pathway	IL-18 signaling pathway	9/150	279/12964	0.00515676471331779	0.0418887964404891	0.0351578614462638	FN1/COL1A2/COL3A1/MMP2/COL1A1/PIGT/MMP14/TIMP3/ITM2C	9
FB-1	FB-1	TGF-beta Receptor Signalling in Skeletal Dysplasias	TGF-beta Receptor Signalling in Skeletal Dysplasias	4/150	62/12964	0.00571129077942087	0.0450644214174674	0.0378232085660961	FBN1/INHBA/THBS1/TGFBR3	4
FB-1	FB-1	Vitamin D Receptor Pathway	Vitamin D Receptor Pathway	7/150	185/12964	0.00571840196017105	0.0450644214174674	0.0378232085660961	S100A6/TIMP2/SEMA3B/KLF4/S100A4/TIMP3/IGFBP5	7
FB-1	FB-1	Ether lipid metabolism	Ether lipid metabolism	3/150	33/12964	0.00642454272736828	0.0498846847066243	0.0418689239662855	PLPP3/PLPP1/PLA2G2A	3
FB-2	FB-2	Extracellular matrix organization	Extracellular matrix organization	3/5	301/12964	0.000119713243401645	0.00903024886385058	0.00175101778523418	COL1A1/MMP2/FBLN2	3
FB-2	FB-2	Collagen degradation	Collagen degradation	2/5	64/12964	0.000237638127996068	0.00903024886385058	0.00175101778523418	COL1A1/MMP2	2
FB-2	FB-2	Leukocyte transendothelial migration	Leukocyte transendothelial migration	2/5	116/12964	0.000779928589385782	0.0197581909311065	0.0038312281583863	MMP2/CD99	2
FB-2	FB-2	Degradation of the extracellular matrix	Degradation of the extracellular matrix	2/5	140/12964	0.00113351082414996	0.0215367056588493	0.00417609251002618	COL1A1/MMP2	2
FB-2	FB-2	Immunoregulatory interactions between a Lymphoid and a non-Lymphoid cell	Immunoregulatory interactions between a Lymphoid and a non-Lymphoid cell	2/5	191/12964	0.00209715469193211	0.0273944354354666	0.00531194038914864	COL1A1/CD99	2
FB-2	FB-2	Cell surface interactions at the vascular wall	Cell surface interactions at the vascular wall	2/5	194/12964	0.00216271858701052	0.0273944354354666	0.00531194038914864	COL1A1/CD99	2
FB-2	FB-2	IL-18 signaling pathway	IL-18 signaling pathway	2/5	279/12964	0.00442121922524426	0.0363920177099373	0.00705662393267481	COL1A1/MMP2	2
FB-2	FB-2	GP1b-IX-V activation signalling	GP1b-IX-V activation signalling	1/5	12/12964	0.00462035253404181	0.0363920177099373	0.00705662393267481	COL1A1	1
FB-2	FB-2	Osteoblast Signaling	Osteoblast Signaling	1/5	14/12964	0.00538874809669543	0.0363920177099373	0.00705662393267481	COL1A1	1
FB-2	FB-2	Anchoring fibril formation	Anchoring fibril formation	1/5	15/12964	0.00577276788507541	0.0363920177099373	0.00705662393267481	COL1A1	1
FB-2	FB-2	Platelet Adhesion to exposed collagen	Platelet Adhesion to exposed collagen	1/5	15/12964	0.00577276788507541	0.0363920177099373	0.00705662393267481	COL1A1	1
FB-2	FB-2	Crosslinking of collagen fibrils	Crosslinking of collagen fibrils	1/5	18/12964	0.00692411560828321	0.0363920177099373	0.00705662393267481	COL1A1	1
FB-2	FB-2	NOTCH1 regulation of human endothelial cell calcification	NOTCH1 regulation of human endothelial cell calcification	1/5	18/12964	0.00692411560828321	0.0363920177099373	0.00705662393267481	MGP	1
FB-2	FB-2	miR-509-3p alteration of YAP1/ECM axis	miR-509-3p alteration of YAP1/ECM axis	1/5	19/12964	0.00730766106031167	0.0363920177099373	0.00705662393267481	COL1A1	1
FB-2	FB-2	Scavenging by Class A Receptors	Scavenging by Class A Receptors	1/5	19/12964	0.00730766106031167	0.0363920177099373	0.00705662393267481	COL1A1	1
FB-2	FB-2	RUNX2 regulates osteoblast differentiation	RUNX2 regulates osteoblast differentiation	1/5	24/12964	0.00922361113880221	0.0363920177099373	0.00705662393267481	COL1A1	1
FB-2	FB-2	Syndecan interactions	Syndecan interactions	1/5	27/12964	0.0103717604290431	0.0363920177099373	0.00705662393267481	COL1A1	1
FB-2	FB-2	Nanoparticle-mediated activation of receptor signaling	Nanoparticle-mediated activation of receptor signaling	1/5	29/12964	0.0111366017646102	0.0363920177099373	0.00705662393267481	COL1A1	1
FB-2	FB-2	Matrix Metalloproteinases	Matrix Metalloproteinases	1/5	30/12964	0.011518845057318	0.0363920177099373	0.00705662393267481	MMP2	1
FB-2	FB-2	MET activates PTK2 signaling	MET activates PTK2 signaling	1/5	30/12964	0.011518845057318	0.0363920177099373	0.00705662393267481	COL1A1	1
FB-2	FB-2	Cell migration and invasion through p75NTR	Cell migration and invasion through p75NTR	1/5	31/12964	0.0119009701365446	0.0363920177099373	0.00705662393267481	MMP2	1
FB-2	FB-2	RUNX2 regulates bone development	RUNX2 regulates bone development	1/5	31/12964	0.0119009701365446	0.0363920177099373	0.00705662393267481	COL1A1	1
FB-2	FB-2	Activation of Matrix Metalloproteinases	Activation of Matrix Metalloproteinases	1/5	33/12964	0.0126648657642338	0.0363920177099373	0.00705662393267481	MMP2	1
FB-2	FB-2	Inflammatory Response Pathway	Inflammatory Response Pathway	1/5	33/12964	0.0126648657642338	0.0363920177099373	0.00705662393267481	COL1A1	1
FB-2	FB-2	Type I collagen synthesis in the context of Osteogenesis imperfecta	Type I collagen synthesis in the context of Osteogenesis imperfecta	1/5	33/12964	0.0126648657642338	0.0363920177099373	0.00705662393267481	COL1A1	1
FB-2	FB-2	GPVI-mediated activation cascade	GPVI-mediated activation cascade	1/5	35/12964	0.0134282888669975	0.0363920177099373	0.00705662393267481	COL1A1	1
FB-2	FB-2	Photodynamic therapy-induced NF-kB survival signaling	Photodynamic therapy-induced NF-kB survival signaling	1/5	35/12964	0.0134282888669975	0.0363920177099373	0.00705662393267481	MMP2	1
FB-2	FB-2	Molecules associated with elastic fibres	Molecules associated with elastic fibres	1/5	38/12964	0.0145725380165043	0.0363920177099373	0.00705662393267481	FBLN2	1
FB-2	FB-2	Platelet Aggregation (Plug Formation)	Platelet Aggregation (Plug Formation)	1/5	39/12964	0.0149537183746907	0.0363920177099373	0.00705662393267481	COL1A1	1
FB-2	FB-2	Bladder Cancer	Bladder Cancer	1/5	41/12964	0.0157157252179205	0.0363920177099373	0.00705662393267481	MMP2	1
FB-2	FB-2	MET promotes cell motility	MET promotes cell motility	1/5	41/12964	0.0157157252179205	0.0363920177099373	0.00705662393267481	COL1A1	1
FB-2	FB-2	Neural Crest Cell Migration during Development	Neural Crest Cell Migration during Development	1/5	41/12964	0.0157157252179205	0.0363920177099373	0.00705662393267481	MMP2	1
FB-2	FB-2	Bladder cancer	Bladder cancer	1/5	42/12964	0.0160965517577264	0.0363920177099373	0.00705662393267481	MMP2	1
FB-2	FB-2	Collagen chain trimerization	Collagen chain trimerization	1/5	44/12964	0.0168578512105932	0.0363920177099373	0.00705662393267481	COL1A1	1
FB-2	FB-2	Neural Crest Cell Migration in Cancer	Neural Crest Cell Migration in Cancer	1/5	44/12964	0.0168578512105932	0.0363920177099373	0.00705662393267481	MMP2	1
FB-2	FB-2	Elastic fibre formation	Elastic fibre formation	1/5	45/12964	0.0172383241783913	0.0363920177099373	0.00705662393267481	FBLN2	1
FB-2	FB-2	EPH-ephrin mediated repulsion of cells	EPH-ephrin mediated repulsion of cells	1/5	51/12964	0.019518689087819	0.0387762484331288	0.00751894013938785	MMP2	1
FB-2	FB-2	Photodynamic therapy-induced AP-1 survival signaling.	Photodynamic therapy-induced AP-1 survival signaling.	1/5	51/12964	0.019518689087819	0.0387762484331288	0.00751894013938785	MMP2	1
FB-2	FB-2	Netrin-UNC5B signaling Pathway	Netrin-UNC5B signaling Pathway	1/5	52/12964	0.0198983380117371	0.0387762484331288	0.00751894013938785	COL1A1	1
FB-2	FB-2	Non-integrin membrane-ECM interactions	Non-integrin membrane-ECM interactions	1/5	59/12964	0.0225525888959045	0.0422609132738936	0.00819463692291566	COL1A1	1
FB-2	FB-2	Assembly of collagen fibrils and other multimeric structures	Assembly of collagen fibrils and other multimeric structures	1/5	61/12964	0.0233098891019058	0.0422609132738936	0.00819463692291566	COL1A1	1
FB-2	FB-2	Lung fibrosis	Lung fibrosis	1/5	63/12964	0.0240667198463436	0.0422609132738936	0.00819463692291566	MMP2	1
FB-2	FB-2	Endochondral Ossification	Endochondral Ossification	1/5	65/12964	0.0248230813475204	0.0422609132738936	0.00819463692291566	MGP	1
FB-2	FB-2	Endochondral Ossification with Skeletal Dysplasias	Endochondral Ossification with Skeletal Dysplasias	1/5	65/12964	0.0248230813475204	0.0422609132738936	0.00819463692291566	MGP	1
FB-2	FB-2	AGE/RAGE pathway	AGE/RAGE pathway	1/5	66/12964	0.0252010862000877	0.0422609132738936	0.00819463692291566	MMP2	1
FB-2	FB-2	Collagen biosynthesis and modifying enzymes	Collagen biosynthesis and modifying enzymes	1/5	67/12964	0.0255789738236725	0.0422609132738936	0.00819463692291566	COL1A1	1
FB-2	FB-2	RAC1/PAK1/p38/MMP2 Pathway	RAC1/PAK1/p38/MMP2 Pathway	1/5	69/12964	0.026334397492968	0.0425832810524588	0.00825714591044908	MMP2	1
FB-2	FB-2	Extra-nuclear estrogen signaling	Extra-nuclear estrogen signaling	1/5	75/12964	0.0285978578403789	0.0449403380379308	0.00871419297134393	MMP2	1
FB-2	FB-2	ECM proteoglycans	ECM proteoglycans	1/5	76/12964	0.0289746916297186	0.0449403380379308	0.00871419297134393	COL1A1	1
FB-2	FB-2	Signaling by MET	Signaling by MET	1/5	79/12964	0.0301044913677397	0.0457588268789644	0.00887290271891277	COL1A1	1
FB-2	FB-2	ECM-receptor interaction	ECM-receptor interaction	1/5	84/12964	0.0319851537975385	0.0472967525544844	0.00917111545377814	COL1A1	1
FB-2	FB-2	Integrin cell surface interactions	Integrin cell surface interactions	1/5	85/12964	0.0323609359583314	0.0472967525544844	0.00917111545377814	COL1A1	1
FB-2	FB-2	Collagen formation	Collagen formation	1/5	90/12964	0.0342380966320663	0.0488652279491009	0.00947525195688937	COL1A1	1
FB-2	FB-2	EPH-Ephrin signaling	EPH-Ephrin signaling	1/5	92/12964	0.0349881446814633	0.0488652279491009	0.00947525195688937	MMP2	1
FB-2	FB-2	MAPK6/MAPK4 signaling	MAPK6/MAPK4 signaling	1/5	93/12964	0.0353629939105335	0.0488652279491009	0.00947525195688937	MMP2	1
FB-2	FB-2	7q11.23 copy number variation syndrome	7q11.23 copy number variation syndrome	1/5	98/12964	0.0372354931858392	0.0496473242477856	0.00962690497879499	FBLN2	1
FB-2	FB-2	Binding and Uptake of Ligands by Scavenger Receptors	Binding and Uptake of Ligands by Scavenger Receptors	1/5	98/12964	0.0372354931858392	0.0496473242477856	0.00962690497879499	COL1A1	1
FB-3	FB-3	Human Complement System	Human Complement System	6/64	99/12964	8.92463616755394e-06	0.00374834719037266	0.00334438997436758	CFH/C3/SERPING1/C1R/TXN/LAMC1	6
FB-3	FB-3	Regulation of Insulin-like Growth Factor (IGF) transport and uptake by Insulin-like Growth Factor Binding Proteins (IGFBPs)	Regulation of Insulin-like Growth Factor (IGF) transport and uptake by Insulin-like Growth Factor Binding Proteins (IGFBPs)	6/64	124/12964	3.23127693635135e-05	0.00678568156633784	0.00605439257547938	APOE/IGFBP7/C3/TIMP1/LAMC1/GPC3	6
FB-3	FB-3	Complement and Coagulation Cascades	Complement and Coagulation Cascades	4/64	59/12964	0.000200544814459836	0.028076274024377	0.0250505101570883	CFH/C3/SERPING1/C1R	4
FB-3	FB-3	Spinal Cord Injury	Spinal Cord Injury	5/64	119/12964	0.000296432650158215	0.0302306426073255	0.026972703679719	CXCL2/NGFR/VIM/CXCL1/NR4A1	5
FB-3	FB-3	Complement and coagulation cascades	Complement and coagulation cascades	4/64	69/12964	0.000367132035167061	0.0302306426073255	0.026972703679719	CFH/C3/SERPING1/C1R	4
FB-3	FB-3	IL-18 signaling pathway	IL-18 signaling pathway	7/64	279/12964	0.000431866322961792	0.0302306426073255	0.026972703679719	CXCL2/CEBPB/CXCL3/TNFAIP2/TIMP1/NR4A1/VEGFA	7
FB-4	FB-4	Regulation of Insulin-like Growth Factor (IGF) transport and uptake by Insulin-like Growth Factor Binding Proteins (IGFBPs)	Regulation of Insulin-like Growth Factor (IGF) transport and uptake by Insulin-like Growth Factor Binding Proteins (IGFBPs)	10/79	124/12964	3.66769269869768e-09	2.14926792143684e-06	1.75277103706184e-06	IGFBP7/APOE/VCAN/IGFBP3/TIMP1/C3/FAM20A/LAMB2/GPC3/MXRA8	10
FB-4	FB-4	Complement and Coagulation Cascades	Complement and Coagulation Cascades	7/79	59/12964	6.29612118705434e-08	1.84476350780692e-05	1.50444158890667e-05	CFH/C1S/SERPING1/C1R/C3/SERPINA5/F2R	7
FB-4	FB-4	Complement and coagulation cascades	Complement and coagulation cascades	7/79	69/12964	1.89650602047349e-07	3.70450842665821e-05	3.02110081857882e-05	CFH/C1S/SERPING1/C1R/C3/SERPINA5/F2R	7
FB-4	FB-4	Spinal Cord Injury	Spinal Cord Injury	6/79	119/12964	8.48576205545827e-05	0.00872533954055407	0.00711568915288584	VCAN/FOS/ZFP36/TNFSF13B/EGR1/PLA2G2A	6
FB-4	FB-4	Formation of Fibrin Clot (Clotting Cascade)	Formation of Fibrin Clot (Clotting Cascade)	4/79	39/12964	8.93379475142055e-05	0.00872533954055407	0.00711568915288584	SERPING1/SERPINE2/SERPINA5/F2R	4
FB-4	FB-4	NGF-stimulated transcription	NGF-stimulated transcription	4/79	39/12964	8.93379475142055e-05	0.00872533954055407	0.00711568915288584	FOS/JUNB/EGR1/FOSB	4
FB-4	FB-4	Diseases associated with glycosaminoglycan metabolism	Diseases associated with glycosaminoglycan metabolism	4/79	41/12964	0.000108984369329358	0.00912354863242915	0.00744043664293665	VCAN/CHST14/B3GAT3/GPC3	4
FB-4	FB-4	Chondroitin sulfate/dermatan sulfate metabolism	Chondroitin sulfate/dermatan sulfate metabolism	4/79	50/12964	0.000237760697210339	0.0145196475164981	0.0118410633599607	VCAN/CHST14/B3GAT3/GPC3	4
FB-4	FB-4	Photodynamic therapy-induced AP-1 survival signaling.	Photodynamic therapy-induced AP-1 survival signaling.	4/79	51/12964	0.000256808656492548	0.0145196475164981	0.0118410633599607	FOS/JUNB/JUN/FGF7	4
FB-4	FB-4	Common Pathway of Fibrin Clot Formation	Common Pathway of Fibrin Clot Formation	3/79	22/12964	0.000308549385343878	0.0145196475164981	0.0118410633599607	SERPINE2/SERPINA5/F2R	3
FB-4	FB-4	Complement Activation	Complement Activation	3/79	22/12964	0.000308549385343878	0.0145196475164981	0.0118410633599607	C1S/C1R/C3	3
FB-4	FB-4	Human Complement System	Human Complement System	5/79	99/12964	0.000338170016794051	0.0145196475164981	0.0118410633599607	CFH/C1S/SERPING1/C1R/C3	5
FB-4	FB-4	Intrinsic Pathway of Fibrin Clot Formation	Intrinsic Pathway of Fibrin Clot Formation	3/79	23/12964	0.000353278313831886	0.0145196475164981	0.0118410633599607	SERPING1/SERPINE2/SERPINA5	3
FB-4	FB-4	Photodynamic therapy-induced NFE2L2 (NRF2) survival signaling	Photodynamic therapy-induced NFE2L2 (NRF2) survival signaling	3/79	23/12964	0.000353278313831886	0.0145196475164981	0.0118410633599607	FOS/JUN/EPHX1	3
FB-4	FB-4	Breast cancer pathway	Breast cancer pathway	6/79	156/12964	0.000371663332333568	0.0145196475164981	0.0118410633599607	FOS/HES1/JUN/GADD45B/FGF7/WNT11	6
FB-4	FB-4	Senescence and Autophagy in Cancer	Senescence and Autophagy in Cancer	5/79	108/12964	0.000505061160417038	0.016672736721662	0.0135969507304375	IGFBP7/CXCL14/IGFBP3/GSN/JUN	5
FB-4	FB-4	A tetrasaccharide linker sequence is required for GAG synthesis	A tetrasaccharide linker sequence is required for GAG synthesis	3/79	26/12964	0.000511867892672483	0.016672736721662	0.0135969507304375	VCAN/B3GAT3/GPC3	3
FB-4	FB-4	Nuclear Events (kinase and transcription factor activation)	Nuclear Events (kinase and transcription factor activation)	4/79	61/12964	0.000512131844692688	0.016672736721662	0.0135969507304375	FOS/JUNB/EGR1/FOSB	4
FB-4	FB-4	Complement cascade	Complement cascade	5/79	115/12964	0.000672747393805898	0.0207489459352766	0.016921180985478	CFH/C1S/SERPING1/C1R/C3	5
FB-4	FB-4	Metapathway biotransformation Phase I and II	Metapathway biotransformation Phase I and II	6/79	185/12964	0.00091327276388169	0.0263930078282973	0.021524026502689	CYP26B1/NNMT/EPHX1/CHST14/INMT/CYP7B1	6
FB-4	FB-4	Glycosaminoglycan metabolism	Glycosaminoglycan metabolism	5/79	124/12964	0.000945824512618161	0.0263930078282973	0.021524026502689	VCAN/CHST14/B3GAT3/HAS2/GPC3	5
FB-4	FB-4	Oxidative Stress	Oxidative Stress	3/79	34/12964	0.00113752125745187	0.0302994298575816	0.0247097919082846	SOD3/FOS/JUNB	3
FB-4	FB-4	Host-pathogen interaction of human corona viruses - MAPK signaling	Host-pathogen interaction of human corona viruses - MAPK signaling	3/79	36/12964	0.00134544721698441	0.0342796551805594	0.0279557453780743	FOS/JUNB/JUN	3
FB-4	FB-4	Activation of the AP-1 family of transcription factors	Activation of the AP-1 family of transcription factors	2/79	10/12964	0.00159854241252421	0.0374698341495676	0.0305574002225681	FOS/JUN	2
FB-4	FB-4	Methylation Pathways	Methylation Pathways	2/79	10/12964	0.00159854241252421	0.0374698341495676	0.0305574002225681	NNMT/INMT	2
FB-4	FB-4	Dermatan sulfate biosynthesis	Dermatan sulfate biosynthesis	2/79	11/12964	0.00194606384301718	0.0438612850772333	0.0357697564667935	VCAN/CHST14	2
FB-4	FB-4	Hair Follicle Development: Cytodifferentiation - Part 3 of 3	Hair Follicle Development: Cytodifferentiation - Part 3 of 3	4/79	89/12964	0.00210685791970366	0.0443493971509632	0.0361678216391904	FOS/JUN/FOSB/FST	4
FB-4	FB-4	Signaling by Nuclear Receptors	Signaling by Nuclear Receptors	7/79	297/12964	0.00218686854028492	0.0443493971509632	0.0361678216391904	CXCL12/APOE/APOD/FOS/JUN/CYP26B1/FOSB	7
FB-4	FB-4	ncRNAs involved in Wnt signaling in hepatocellular carcinoma	ncRNAs involved in Wnt signaling in hepatocellular carcinoma	4/79	90/12964	0.00219476538801695	0.0443493971509632	0.0361678216391904	JUN/SERPINF1/NKD2/WNT11	4
FB-5	FB-5	Signaling by PDGF	Signaling by PDGF	7/64	58/12964	1.25853157762098e-08	4.618810889869e-06	4.05379645002126e-06	COL6A2/COL6A1/COL6A3/PDGFRA/THBS2/COL5A2/COL5A1	7
FB-5	FB-5	Collagen biosynthesis and modifying enzymes	Collagen biosynthesis and modifying enzymes	7/64	67/12964	3.51586719602106e-08	6.37154652626648e-06	5.59212171816304e-06	COL6A2/COL6A1/COL18A1/COL6A3/COL5A2/COL5A1/PLOD3	7
FB-5	FB-5	miRNA targets in ECM and membrane receptors	miRNA targets in ECM and membrane receptors	6/64	43/12964	6.02057867850439e-08	6.37154652626648e-06	5.59212171816304e-06	COL6A2/COL6A1/COL6A3/THBS2/COL5A2/COL5A1	6
FB-5	FB-5	Collagen chain trimerization	Collagen chain trimerization	6/64	44/12964	6.94446487876456e-08	6.37154652626648e-06	5.59212171816304e-06	COL6A2/COL6A1/COL18A1/COL6A3/COL5A2/COL5A1	6
FB-5	FB-5	Collagen formation	Collagen formation	7/64	90/12964	2.76408420201804e-07	2.02883780428124e-05	1.7806521385632e-05	COL6A2/COL6A1/COL18A1/COL6A3/COL5A2/COL5A1/PLOD3	7
FB-5	FB-5	Assembly of collagen fibrils and other multimeric structures	Assembly of collagen fibrils and other multimeric structures	6/64	61/12964	5.11708913183722e-07	3.1299528523071e-05	2.74706890235472e-05	COL6A2/COL6A1/COL18A1/COL6A3/COL5A2/COL5A1	6
FB-5	FB-5	Collagen degradation	Collagen degradation	6/64	64/12964	6.8303080192557e-07	3.58103291866692e-05	3.14296880284548e-05	COL6A2/COL6A1/COL18A1/COL6A3/COL5A2/COL5A1	6
FB-5	FB-5	NCAM1 interactions	NCAM1 interactions	5/64	42/12964	1.84824787017228e-06	7.98908955089124e-05	7.01179234926924e-05	COL6A2/COL6A1/COL6A3/COL5A2/COL5A1	5
FB-5	FB-5	Extracellular matrix organization	Extracellular matrix organization	10/64	301/12964	1.95917727406052e-06	7.98908955089124e-05	7.01179234926924e-05	COL6A2/COL6A1/COL18A1/COL6A3/FBLN5/COL5A2/MFAP2/COL5A1/BMP4/PLOD3	10
FB-5	FB-5	ECM-receptor interaction	ECM-receptor interaction	6/64	84/12964	3.42937465306944e-06	0.000122634538629376	0.000107632780211068	COL6A2/COL6A1/COL6A3/THBS2/COL5A2/COL5A1	6
FB-5	FB-5	Integrin cell surface interactions	Integrin cell surface interactions	6/64	85/12964	3.67569461831917e-06	0.000122634538629376	0.000107632780211068	COL6A2/COL6A1/COL18A1/COL6A3/COL5A2/COL5A1	6
FB-5	FB-5	NCAM signaling for neurite out-growth	NCAM signaling for neurite out-growth	5/64	63/12964	1.4102312560043e-05	0.000431295725794648	0.000378535758190627	COL6A2/COL6A1/COL6A3/COL5A2/COL5A1	5
FB-5	FB-5	ECM proteoglycans	ECM proteoglycans	5/64	76/12964	3.52849554457238e-05	0.000996121434506204	0.00087426691225842	COL6A2/COL6A1/COL6A3/COL5A2/COL5A1	5
FB-5	FB-5	Focal adhesion	Focal adhesion	7/64	199/12964	5.3543494119473e-05	0.00140360445298904	0.00123190294741043	COL6A2/COL6A1/COL6A3/PDGFRA/THBS2/COL5A2/COL5A1	7
FB-5	FB-5	Degradation of the extracellular matrix	Degradation of the extracellular matrix	6/64	140/12964	6.38466791290742e-05	0.00156211541602468	0.00137102342550854	COL6A2/COL6A1/COL18A1/COL6A3/COL5A2/COL5A1	6
FB-5	FB-5	BMP Signaling Pathway in Eyelid Development	BMP Signaling Pathway in Eyelid Development	3/64	20/12964	0.000123205611286641	0.00282602870888733	0.0024803234903758	DKK2/SFRP1/BMP4	3
FB-5	FB-5	Adipogenesis	Adipogenesis	5/64	131/12964	0.000461615991833086	0.00996547464722015	0.00874640826631111	CNTFR/CYP26B1/CEBPB/BMP4/NDN	5
FB-5	FB-5	Hair Follicle Development: Organogenesis - Part 2 of 3	Hair Follicle Development: Organogenesis - Part 2 of 3	3/64	33/12964	0.000563271215463571	0.0114844742263961	0.0100795901714534	PDGFRA/SNAI1/BMP4	3
FB-5	FB-5	Molecules associated with elastic fibres	Molecules associated with elastic fibres	3/64	38/12964	0.000855746665143485	0.0165294224267189	0.014507394988028	FBLN5/MFAP2/BMP4	3
FB-5	FB-5	Hair Follicle Development: Cytodifferentiation - Part 3 of 3	Hair Follicle Development: Cytodifferentiation - Part 3 of 3	4/64	89/12964	0.000963250805974772	0.0176756522896371	0.0155134077172779	TCF4/SFRP1/FST/BMP4	4
FB-5	FB-5	Elastic fibre formation	Elastic fibre formation	3/64	45/12964	0.00140447659787518	0.0245449005438186	0.0215423478170329	FBLN5/MFAP2/BMP4	3
FB-5	FB-5	Neural Crest Differentiation	Neural Crest Differentiation	4/64	102/12964	0.00159824825236623	0.026435569080065	0.0232017327936323	TCF4/SNAI1/AXIN2/BMP4	4
FB-5	FB-5	LncRNA involvement in canonical Wnt signaling and colorectal cancer	LncRNA involvement in canonical Wnt signaling and colorectal cancer	4/64	103/12964	0.00165672503771525	0.026435569080065	0.0232017327936323	NKD2/DKK2/SFRP1/AXIN2	4
FB-5	FB-5	Negative regulation of TCF-dependent signaling by WNT ligand antagonists	Negative regulation of TCF-dependent signaling by WNT ligand antagonists	2/64	15/12964	0.00241696445616536	0.036959414808862	0.0324382071748509	DKK2/SFRP1	2
FB-5	FB-5	Zinc transporters	Zinc transporters	2/64	17/12964	0.00311070337611971	0.0456651255614374	0.0400789571828477	SLC39A1/SLC30A5	2
FB-6	FB-6	Erythrocytes take up carbon dioxide and release oxygen	Erythrocytes take up carbon dioxide and release oxygen	1/1	13/12964	0.00100277692070361	0.0112619561863623	NA	HBB	1
FB-6	FB-6	Chaperone Mediated Autophagy	Chaperone Mediated Autophagy	1/1	22/12964	0.00169700709657505	0.0112619561863623	NA	HBB	1
FB-6	FB-6	Late endosomal microautophagy	Late endosomal microautophagy	1/1	34/12964	0.00262264733107076	0.0112619561863623	NA	HBB	1
FB-6	FB-6	Heme signaling	Heme signaling	1/1	48/12964	0.00370256093798205	0.0112619561863623	NA	HBB	1
FB-6	FB-6	Vitamin B12 Metabolism	Vitamin B12 Metabolism	1/1	53/12964	0.004088244369022	0.0112619561863623	NA	HBB	1
FB-6	FB-6	Scavenging of heme from plasma	Scavenging of heme from plasma	1/1	69/12964	0.00532243134834931	0.0112619561863623	NA	HBB	1
FB-6	FB-6	Folate Metabolism	Folate Metabolism	1/1	73/12964	0.00563097809318114	0.0112619561863623	NA	HBB	1
FB-6	FB-6	Selenium Micronutrient Network	Selenium Micronutrient Network	1/1	91/12964	0.00701943844492448	0.011759059275258	NA	HBB	1
FB-6	FB-6	Binding and Uptake of Ligands by Scavenger Receptors	Binding and Uptake of Ligands by Scavenger Receptors	1/1	98/12964	0.00755939524838012	0.011759059275258	NA	HBB	1
FB-6	FB-6	Cytoprotection by HMOX1	Cytoprotection by HMOX1	1/1	124/12964	0.00956494908978722	0.0133909287257021	NA	HBB	1
FB-6	FB-6	Autophagy	Autophagy	1/1	153/12964	0.011801912989818	0.0141219471673036	NA	HBB	1
FB-6	FB-6	Cellular response to chemical stress	Cellular response to chemical stress	1/1	160/12964	0.0123418697932738	0.0141219471673036	NA	HBB	1
FB-6	FB-6	Factors involved in megakaryocyte development and platelet production	Factors involved in megakaryocyte development and platelet production	1/1	170/12964	0.0131132366553534	0.0141219471673036	NA	HBB	1
FB-6	FB-6	Neutrophil degranulation	Neutrophil degranulation	1/1	479/12964	0.0369484726936132	0.0369484726936132	NA	HBB	1
KC-1	KC-1	Ribosome	Ribosome	6/18	88/12964	1.43112989479936e-09	7.56103747797645e-08	5.03068034780956e-08	RPLP1/RPS6/RPS18/RPL41/RPS19/RPS29	6
KC-1	KC-1	Cytoplasmic Ribosomal Proteins	Cytoplasmic Ribosomal Proteins	6/18	90/12964	1.64157810675235e-09	7.56103747797645e-08	5.03068034780956e-08	RPLP1/RPS6/RPS18/RPL41/RPS19/RPS29	6
KC-1	KC-1	Eukaryotic Translation Elongation	Eukaryotic Translation Elongation	6/18	94/12964	2.13991626735183e-09	7.56103747797645e-08	5.03068034780956e-08	RPLP1/RPS6/RPS18/RPL41/RPS19/RPS29	6
KC-1	KC-1	Response of EIF2AK4 (GCN2) to amino acid deficiency	Response of EIF2AK4 (GCN2) to amino acid deficiency	6/18	102/12964	3.51647038763171e-09	9.31864652722404e-08	6.20009252556118e-08	RPLP1/RPS6/RPS18/RPL41/RPS19/RPS29	6
KC-1	KC-1	SRP-dependent cotranslational protein targeting to membrane	SRP-dependent cotranslational protein targeting to membrane	6/18	113/12964	6.54036061093266e-09	1.35373527078409e-07	9.00697747194974e-08	RPLP1/RPS6/RPS18/RPL41/RPS19/RPS29	6
KC-1	KC-1	Nonsense-Mediated Decay (NMD)	Nonsense-Mediated Decay (NMD)	6/18	116/12964	7.66265247613635e-09	1.35373527078409e-07	9.00697747194974e-08	RPLP1/RPS6/RPS18/RPL41/RPS19/RPS29	6
KC-1	KC-1	Eukaryotic Translation Initiation	Eukaryotic Translation Initiation	6/18	120/12964	9.40293830937379e-09	1.42387351541946e-07	9.4736370936548e-08	RPLP1/RPS6/RPS18/RPL41/RPS19/RPS29	6
KC-1	KC-1	Formation of the cornified envelope	Formation of the cornified envelope	6/18	129/12964	1.45376703907938e-08	1.92624132678017e-07	1.2816104160305e-07	KRT14/KRT5/DSP/KRT1/PERP/KRT10	6
KC-1	KC-1	Selenoamino acid metabolism	Selenoamino acid metabolism	6/18	135/12964	1.91066917324165e-08	2.25034369292905e-07	1.49724952756948e-07	RPLP1/RPS6/RPS18/RPL41/RPS19/RPS29	6
KC-1	KC-1	Cellular response to starvation	Cellular response to starvation	6/18	157/12964	4.7192965716652e-08	4.54768578724101e-07	3.02576909379491e-07	RPLP1/RPS6/RPS18/RPL41/RPS19/RPS29	6
KC-1	KC-1	Influenza Infection	Influenza Infection	6/18	157/12964	4.7192965716652e-08	4.54768578724101e-07	3.02576909379491e-07	RPLP1/RPS6/RPS18/RPL41/RPS19/RPS29	6
KC-1	KC-1	Regulation of expression of SLITs and ROBOs	Regulation of expression of SLITs and ROBOs	6/18	172/12964	8.13086532979441e-08	7.18226437465173e-07	4.77866646575637e-07	RPLP1/RPS6/RPS18/RPL41/RPS19/RPS29	6
KC-1	KC-1	rRNA processing	rRNA processing	6/18	205/12964	2.30261808595111e-07	1.8775193623909e-06	1.24919361747955e-06	RPLP1/RPS6/RPS18/RPL41/RPS19/RPS29	6
KC-1	KC-1	Keratinization	Keratinization	6/18	217/12964	3.22154327370008e-07	2.33910988393789e-06	1.55630945604606e-06	KRT14/KRT5/DSP/KRT1/PERP/KRT10	6
KC-1	KC-1	Signaling by ROBO receptors	Signaling by ROBO receptors	6/18	218/12964	3.31006115651588e-07	2.33910988393789e-06	1.55630945604606e-06	RPLP1/RPS6/RPS18/RPL41/RPS19/RPS29	6
KC-1	KC-1	Activation of the mRNA upon binding of the cap-binding complex and eIFs, and subsequent binding to 43S	Activation of the mRNA upon binding of the cap-binding complex and eIFs, and subsequent binding to 43S	4/18	60/12964	1.20845208133103e-06	8.00599503881809e-06	5.32672956902495e-06	RPS6/RPS18/RPS19/RPS29	4
KC-1	KC-1	Translation	Translation	6/18	295/12964	1.94558883245356e-06	1.21313186023575e-05	8.07148308200549e-06	RPLP1/RPS6/RPS18/RPL41/RPS19/RPS29	6
KC-1	KC-1	Metabolism of amino acids and derivatives	Metabolism of amino acids and derivatives	6/18	374/12964	7.66239363500205e-06	4.51229847394565e-05	3.00222440669671e-05	RPLP1/RPS6/RPS18/RPL41/RPS19/RPS29	6
KC-1	KC-1	Type I hemidesmosome assembly	Type I hemidesmosome assembly	2/18	11/12964	9.94082275970094e-05	0.000554593269751737	0.00036899452903045	KRT14/KRT5	2
KC-1	KC-1	p53 signaling pathway	p53 signaling pathway	2/18	68/12964	0.00392887729609879	0.0208230496693236	0.0138544620441379	SFN/PERP	2
KC-1	KC-1	Cell junction organization	Cell junction organization	2/18	92/12964	0.00707887275209389	0.0348283433899299	0.023172780607004	KRT14/KRT5	2
KC-1	KC-1	Corticotropin-releasing hormone signaling pathway	Corticotropin-releasing hormone signaling pathway	2/18	93/12964	0.00722852409979678	0.0348283433899299	0.023172780607004	KRT14/KRT1	2
KC-2	KC-2	Formation of the cornified envelope	Formation of the cornified envelope	12/68	129/12964	2.54566049184579e-12	1.12772759788769e-09	1.04506062296827e-09	KRT1/DSP/PERP/KRT10/DSC3/KRT5/KRT17/JUP/PKP1/KRT6A/KRT14/KRT15	12
KC-2	KC-2	Cytoplasmic Ribosomal Proteins	Cytoplasmic Ribosomal Proteins	10/68	90/12964	3.25791468225465e-11	5.60997837343486e-09	5.19874436411928e-09	RPLP1/RPS18/RPS19/RPS6/RPS12/RPL41/RPS29/RPS2/RPL3/RPS14	10
KC-2	KC-2	rRNA processing	rRNA processing	13/68	205/12964	3.8592917417363e-11	5.60997837343486e-09	5.19874436411928e-09	RPLP1/RPS18/RPS19/RPS6/RPS12/RPL41/RPS29/RPS2/RPL3/RPS14/NCL/GNL3/DDX52	13
KC-2	KC-2	Eukaryotic Translation Elongation	Eukaryotic Translation Elongation	10/68	94/12964	5.06544322657776e-11	5.60997837343486e-09	5.19874436411928e-09	RPLP1/RPS18/RPS19/RPS6/RPS12/RPL41/RPS29/RPS2/RPL3/RPS14	10
KC-2	KC-2	Response of EIF2AK4 (GCN2) to amino acid deficiency	Response of EIF2AK4 (GCN2) to amino acid deficiency	10/68	102/12964	1.1549702445931e-10	1.02330363670949e-08	9.48291358718548e-09	RPLP1/RPS18/RPS19/RPS6/RPS12/RPL41/RPS29/RPS2/RPL3/RPS14	10
KC-2	KC-2	SRP-dependent cotranslational protein targeting to membrane	SRP-dependent cotranslational protein targeting to membrane	10/68	113/12964	3.21834976186112e-10	2.37621490750746e-08	2.20202878443129e-08	RPLP1/RPS18/RPS19/RPS6/RPS12/RPL41/RPS29/RPS2/RPL3/RPS14	10
KC-2	KC-2	Nonsense-Mediated Decay (NMD)	Nonsense-Mediated Decay (NMD)	10/68	116/12964	4.17668543555638e-10	2.64324521135925e-08	2.44948469152931e-08	RPLP1/RPS18/RPS19/RPS6/RPS12/RPL41/RPS29/RPS2/RPL3/RPS14	10
KC-2	KC-2	Eukaryotic Translation Initiation	Eukaryotic Translation Initiation	10/68	120/12964	5.84640297918743e-10	3.23744564972504e-08	3.00012784458302e-08	RPLP1/RPS18/RPS19/RPS6/RPS12/RPL41/RPS29/RPS2/RPL3/RPS14	10
KC-2	KC-2	Ribosome	Ribosome	9/68	88/12964	7.1585185678071e-10	3.52358191726505e-08	3.26528917128043e-08	RPLP1/RPS18/RPS19/RPS6/RPS12/RPL41/RPS29/RPS2/RPL3	9
KC-2	KC-2	Keratinization	Keratinization	12/68	217/12964	1.13992833450001e-09	5.04988252183506e-08	4.67970579426322e-08	KRT1/DSP/PERP/KRT10/DSC3/KRT5/KRT17/JUP/PKP1/KRT6A/KRT14/KRT15	12
KC-2	KC-2	Selenoamino acid metabolism	Selenoamino acid metabolism	10/68	135/12964	1.86545709036362e-09	7.51270446391894e-08	6.96199296882117e-08	RPLP1/RPS18/RPS19/RPS6/RPS12/RPL41/RPS29/RPS2/RPL3/RPS14	10
KC-2	KC-2	Cellular response to starvation	Cellular response to starvation	10/68	157/12964	8.10038134022585e-09	2.76036071824619e-07	2.55801516007132e-07	RPLP1/RPS18/RPS19/RPS6/RPS12/RPL41/RPS29/RPS2/RPL3/RPS14	10
KC-2	KC-2	Influenza Infection	Influenza Infection	10/68	157/12964	8.10038134022585e-09	2.76036071824619e-07	2.55801516007132e-07	RPLP1/RPS18/RPS19/RPS6/RPS12/RPL41/RPS29/RPS2/RPL3/RPS14	10
KC-2	KC-2	Regulation of expression of SLITs and ROBOs	Regulation of expression of SLITs and ROBOs	10/68	172/12964	1.94703672840378e-08	6.16098050487768e-07	5.70935582013139e-07	RPLP1/RPS18/RPS19/RPS6/RPS12/RPL41/RPS29/RPS2/RPL3/RPS14	10
KC-2	KC-2	Activation of the mRNA upon binding of the cap-binding complex and eIFs, and subsequent binding to 43S	Activation of the mRNA upon binding of the cap-binding complex and eIFs, and subsequent binding to 43S	7/68	60/12964	2.46765647481597e-08	7.28781212228983e-07	6.7535861416016e-07	RPS18/RPS19/RPS6/RPS12/RPS29/RPS2/RPS14	7
KC-2	KC-2	Signaling by ROBO receptors	Signaling by ROBO receptors	10/68	218/12964	1.82578841866499e-07	5.05515168417868e-06	4.68458870578516e-06	RPLP1/RPS18/RPS19/RPS6/RPS12/RPL41/RPS29/RPS2/RPL3/RPS14	10
KC-2	KC-2	Translation	Translation	10/68	295/12964	2.89462577225563e-06	7.54305421828967e-05	6.99011796396096e-05	RPLP1/RPS18/RPS19/RPS6/RPS12/RPL41/RPS29/RPS2/RPL3/RPS14	10
KC-2	KC-2	Metabolism of amino acids and derivatives	Metabolism of amino acids and derivatives	10/68	374/12964	2.31711351975827e-05	0.000570267382918286	0.000528464486962413	RPLP1/RPS18/RPS19/RPS6/RPS12/RPL41/RPS29/RPS2/RPL3/RPS14	10
KC-2	KC-2	rRNA modification in the nucleus and cytosol	rRNA modification in the nucleus and cytosol	4/68	60/12964	0.000270636613711977	0.00631010630917924	0.00584755010236404	RPS6/RPS2/RPS14/DDX52	4
KC-2	KC-2	p53 signaling pathway	p53 signaling pathway	4/68	68/12964	0.000437981531784744	0.00970129092903208	0.00899014723137106	PERP/SFN/SERPINB5/CCND1	4
KC-2	KC-2	Apoptotic cleavage of cell adhesion proteins	Apoptotic cleavage of cell adhesion proteins	2/68	11/12964	0.00144620838686642	0.029121377971901	0.0269866636783685	DSP/PKP1	2
KC-2	KC-2	Type I hemidesmosome assembly	Type I hemidesmosome assembly	2/68	11/12964	0.00144620838686642	0.029121377971901	0.0269866636783685	KRT5/KRT14	2
KC-2	KC-2	Mammary gland development pathway - Puberty (Stage 2 of 4)	Mammary gland development pathway - Puberty (Stage 2 of 4)	2/68	13/12964	0.00203713450880113	0.0392369820608219	0.036360753246336	AREG/CCND1	2
KC-3	KC-3	Eukaryotic Translation Initiation	Eukaryotic Translation Initiation	11/65	120/12964	1.57673648405992e-11	7.78907823125599e-09	6.80486272067964e-09	RPLP1/RPS19/RPS18/RPL3/RPS6/RPL41/RPS2/RPS12/RPL34/EIF3D/EIF3M	11
KC-3	KC-3	Ribosome	Ribosome	9/65	88/12964	4.72091092343622e-10	9.5344424046217e-08	8.32968545897059e-08	RPLP1/RPS19/RPS18/RPL3/RPS6/RPL41/RPS2/RPS12/RPL34	9
KC-3	KC-3	Cytoplasmic Ribosomal Proteins	Cytoplasmic Ribosomal Proteins	9/65	90/12964	5.79014720928444e-10	9.5344424046217e-08	8.32968545897059e-08	RPLP1/RPS19/RPS18/RPL3/RPS6/RPL41/RPS2/RPS12/RPL34	9
KC-3	KC-3	Eukaryotic Translation Elongation	Eukaryotic Translation Elongation	9/65	94/12964	8.5852208742874e-10	1.06027477797449e-07	9.26300146962588e-08	RPLP1/RPS19/RPS18/RPL3/RPS6/RPL41/RPS2/RPS12/RPL34	9
KC-3	KC-3	Response of EIF2AK4 (GCN2) to amino acid deficiency	Response of EIF2AK4 (GCN2) to amino acid deficiency	9/65	102/12964	1.79175040902461e-09	1.77024940411631e-07	1.54656351094756e-07	RPLP1/RPS19/RPS18/RPL3/RPS6/RPL41/RPS2/RPS12/RPL34	9
KC-3	KC-3	SRP-dependent cotranslational protein targeting to membrane	SRP-dependent cotranslational protein targeting to membrane	9/65	113/12964	4.47369631261969e-09	3.48651072964968e-07	3.0459607908723e-07	RPLP1/RPS19/RPS18/RPL3/RPS6/RPL41/RPS2/RPS12/RPL34	9
KC-3	KC-3	Cellular response to starvation	Cellular response to starvation	10/65	157/12964	5.14474424289678e-09	3.48651072964968e-07	3.0459607908723e-07	RPLP1/RPS19/RPS18/RPL3/RPS6/RPL41/RPS2/RPS12/RPL34/LAMTOR5	10
KC-3	KC-3	Nonsense-Mediated Decay (NMD)	Nonsense-Mediated Decay (NMD)	9/65	116/12964	5.64617122210474e-09	3.48651072964968e-07	3.0459607908723e-07	RPLP1/RPS19/RPS18/RPL3/RPS6/RPL41/RPS2/RPS12/RPL34	9
KC-3	KC-3	Activation of the mRNA upon binding of the cap-binding complex and eIFs, and subsequent binding to 43S	Activation of the mRNA upon binding of the cap-binding complex and eIFs, and subsequent binding to 43S	7/65	60/12964	1.79128434974369e-08	9.83216076414867e-07	8.58978460111007e-07	RPS19/RPS18/RPS6/RPS2/RPS12/EIF3D/EIF3M	7
KC-3	KC-3	Selenoamino acid metabolism	Selenoamino acid metabolism	9/65	135/12964	2.14901895374367e-08	1.06161536314937e-06	9.27471337931478e-07	RPLP1/RPS19/RPS18/RPL3/RPS6/RPL41/RPS2/RPS12/RPL34	9
KC-3	KC-3	Influenza Infection	Influenza Infection	9/65	157/12964	7.97691620326028e-08	3.58236054946416e-06	3.12969918022652e-06	RPLP1/RPS19/RPS18/RPL3/RPS6/RPL41/RPS2/RPS12/RPL34	9
KC-3	KC-3	Signaling by ROBO receptors	Signaling by ROBO receptors	10/65	218/12964	1.17464329759346e-07	4.8356149084264e-06	4.2245943159063e-06	RPLP1/RPS19/RPS18/RPL3/RPS6/RPL41/RPS2/RPS12/RPL34/GPC1	10
KC-3	KC-3	Regulation of expression of SLITs and ROBOs	Regulation of expression of SLITs and ROBOs	9/65	172/12964	1.74576468275236e-07	6.63390579445898e-06	5.79565603180947e-06	RPLP1/RPS19/RPS18/RPL3/RPS6/RPL41/RPS2/RPS12/RPL34	9
KC-3	KC-3	Translation	Translation	11/65	295/12964	2.11125378225832e-07	7.44970977454007e-06	6.50837632124745e-06	RPLP1/RPS19/RPS18/RPL3/RPS6/RPL41/RPS2/RPS12/RPL34/EIF3D/EIF3M	11
KC-3	KC-3	Formation of the cornified envelope	Formation of the cornified envelope	8/65	129/12964	2.4239493277995e-07	7.98287311955303e-06	6.97416999577401e-06	KRT5/KRT14/PERP/KRT17/KRT6A/KRT15/DSC3/DSC2	8
KC-3	KC-3	rRNA processing	rRNA processing	9/65	205/12964	7.70833782316305e-07	2.37994930290159e-05	2.07922270230056e-05	RPLP1/RPS19/RPS18/RPL3/RPS6/RPL41/RPS2/RPS12/RPL34	9
KC-3	KC-3	Metabolism of amino acids and derivatives	Metabolism of amino acids and derivatives	11/65	374/12964	2.19998612029138e-06	6.39290084367025e-05	5.58510408247348e-05	RPLP1/RPS19/RPS18/RPL3/RPS6/RPL41/CKB/RPS2/RPS12/RPL34/ASS1	11
KC-3	KC-3	Keratinization	Keratinization	8/65	217/12964	1.20439820862213e-05	0.000330540397255185	0.000288773839494196	KRT5/KRT14/PERP/KRT17/KRT6A/KRT15/DSC3/DSC2	8
KC-3	KC-3	Type I hemidesmosome assembly	Type I hemidesmosome assembly	3/65	11/12964	1.92895361689609e-05	0.000501527940392984	0.000438155669211855	KRT5/KRT14/DST	3
KC-3	KC-3	Photodynamic therapy-induced HIF-1 survival signaling	Photodynamic therapy-induced HIF-1 survival signaling	4/65	37/12964	3.35680281150116e-05	0.000829130294440788	0.000724362711955514	SLC2A1/MCL1/LDHA/SLC16A1	4
KC-3	KC-3	TP53 Regulates Metabolic Genes	TP53 Regulates Metabolic Genes	5/65	87/12964	7.29467059265752e-05	0.0017159844156061	0.00149915535989453	SFN/MT-CO1/MT-CO3/TXN/LAMTOR5	5
KC-3	KC-3	Hereditary leiomyomatosis and renal cell carcinoma pathway	Hereditary leiomyomatosis and renal cell carcinoma pathway	3/65	20/12964	0.000129040145526234	0.00289753781317998	0.00253140955338545	RPS6/SLC2A1/LDHA	3
KC-3	KC-3	VEGFA-VEGFR2 Signaling Pathway	VEGFA-VEGFR2 Signaling Pathway	9/65	438/12964	0.000314982218247251	0.00676527025278877	0.00591042148656168	RPS6/PTMA/RAB4A/EGR3/EIF3D/TXN/HRAS/GPC1/LDHA	9
KC-3	KC-3	p53 transcriptional gene network	p53 transcriptional gene network	4/65	72/12964	0.000458510663392977	0.00943767782150544	0.00824514789434739	PERP/SERPINB5/BTG2/SLC2A1	4
KC-3	KC-3	Signaling by MET	Signaling by MET	4/65	79/12964	0.000652303605712682	0.0128895192488826	0.0112608201407242	SPINT2/LAMA5/RAB4A/HRAS	4
KC-3	KC-3	Activation of the TFAP2 (AP-2) family of transcription factors	Activation of the TFAP2 (AP-2) family of transcription factors	2/65	12/12964	0.00158168463503359	0.0289389707298738	0.0252822885132074	TFAP2C/YEATS4	2
KC-3	KC-3	Computational Model of Aerobic Glycolysis	Computational Model of Aerobic Glycolysis	2/65	12/12964	0.00158168463503359	0.0289389707298738	0.0252822885132074	SLC2A1/LDHA	2
KC-3	KC-3	Defective EXT2 causes exostoses 2	Defective EXT2 causes exostoses 2	2/65	14/12964	0.00216674963469977	0.0374127660614555	0.032685348572761	SDC1/GPC1	2
KC-3	KC-3	Transcriptional Regulation by TP53	Transcriptional Regulation by TP53	7/65	363/12964	0.0021962959833648	0.0374127660614555	0.032685348572761	SFN/PERP/MT-CO1/BTG2/MT-CO3/TXN/LAMTOR5	7
KC-3	KC-3	Cell surface interactions at the vascular wall	Cell surface interactions at the vascular wall	5/65	194/12964	0.00284648137004381	0.0468720598933881	0.040949381112911	ATP1B3/SDC1/HRAS/GPC1/SLC16A1	5
LA	LA	Asthma	Asthma	13/143	30/12964	2.09616998739468e-18	1.82157171904597e-15	1.34816827610331e-15	HLA-DMA/HLA-DQB1/FCER1A/HLA-DQA1/HLA-DRB1/HLA-DPB1/HLA-DPA1/HLA-DRA/FCER1G/HLA-DMB/HLA-DRB5/TNF/HLA-DOA	13
LA	LA	Graft-versus-host disease	Graft-versus-host disease	12/143	41/12964	1.22102007694631e-14	5.3053322343317e-12	3.92654351060102e-12	HLA-DMA/HLA-DQB1/HLA-DQA1/HLA-DRB1/HLA-DPB1/HLA-DPA1/HLA-DRA/HLA-DMB/IL1B/HLA-DRB5/TNF/HLA-DOA	12
LA	LA	Type I diabetes mellitus	Type I diabetes mellitus	12/143	43/12964	2.32705508365589e-14	5.60547777295067e-12	4.14868502122568e-12	HLA-DMA/HLA-DQB1/HLA-DQA1/HLA-DRB1/HLA-DPB1/HLA-DPA1/HLA-DRA/HLA-DMB/IL1B/HLA-DRB5/TNF/HLA-DOA	12
LA	LA	Leishmania infection	Leishmania infection	26/143	366/12964	2.58019690354461e-14	5.60547777295067e-12	4.14868502122568e-12	HLA-DMA/HLA-DQB1/HLA-DQA1/HLA-DRB1/HLA-DPB1/HLA-DPA1/HLA-DRA/HLA-DMB/FCGR2A/IL1B/CYBA/ITGB2/FGR/PTGS2/NFKB1/HCK/NFKBIA/GRB2/ARPC1B/ACTB/PTGIR/HLA-DRB5/P2RX7/ENTPD1/TNF/HLA-DOA	26
LA	LA	Allograft rejection	Allograft rejection	11/143	37/12964	1.33385504407207e-13	2.31824006659726e-11	1.71575880405902e-11	HLA-DMA/HLA-DQB1/HLA-DQA1/HLA-DRB1/HLA-DPB1/HLA-DPA1/HLA-DRA/HLA-DMB/HLA-DRB5/TNF/HLA-DOA	11
LA	LA	Viral myocarditis	Viral myocarditis	13/143	70/12964	5.71061562122819e-13	8.27087495807883e-11	6.12137920100074e-11	HLA-DMA/HLA-DQB1/HLA-DQA1/HLA-DRB1/HLA-DPB1/HLA-DPA1/HLA-DRA/HLA-DMB/ITGB2/BID/ACTB/HLA-DRB5/HLA-DOA	13
LA	LA	Allograft Rejection	Allograft Rejection	14/143	89/12964	7.79831740687654e-13	9.68105403796531e-11	7.16507057985198e-11	HLA-DMA/HLA-DQB1/HLA-DQA1/HLA-DRB1/HLA-DPB1/HLA-DPA1/HLA-DRA/CXCL8/HLA-DMB/IL1B/VEGFA/HLA-DRB5/TNF/HLA-DOA	14
LA	LA	Photodynamic therapy-induced NF-kB survival signaling	Photodynamic therapy-induced NF-kB survival signaling	10/143	35/12964	2.81643839365002e-12	3.05935620510233e-10	2.26426823489495e-10	CXCL8/IL1B/REL/BIRC3/BCL2A1/PTGS2/NFKB1/VEGFA/MMP9/TNF	10
LA	LA	Intestinal immune network for IgA production	Intestinal immune network for IgA production	11/143	48/12964	3.1792250984894e-12	3.06971845620809e-10	2.2719374680433e-10	HLA-DMA/HLA-DQB1/HLA-DQA1/HLA-DRB1/HLA-DPB1/HLA-DPA1/HLA-DRA/HLA-DMB/TNFSF13B/HLA-DRB5/HLA-DOA	11
LA	LA	Ebola Virus Pathway on Host	Ebola Virus Pathway on Host	14/143	131/12964	1.68758002562684e-10	1.46650704226973e-08	1.08538041648211e-08	HLA-DMA/HLA-DQB1/HLA-DQA1/HLA-DRB1/HLA-DPB1/HLA-DPA1/HLA-DRA/CLEC10A/HLA-DMB/REL/NFKB1/ACTB/HLA-DRB5/HLA-DOA	14
LA	LA	Autoimmune thyroid disease	Autoimmune thyroid disease	10/143	52/12964	2.06952916792857e-10	1.63492804266357e-08	1.21003092976493e-08	HLA-DMA/HLA-DQB1/HLA-DQA1/HLA-DRB1/HLA-DPB1/HLA-DPA1/HLA-DRA/HLA-DMB/HLA-DRB5/HLA-DOA	10
LA	LA	Neutrophil degranulation	Neutrophil degranulation	24/143	479/12964	4.44917232227444e-10	3.00049658326251e-08	2.22070548406928e-08	LYZ/TYROBP/FCER1G/COTL1/FTH1/FCGR2A/CST3/PLAUR/CMTM6/CYBA/ITGB2/GLIPR1/RNASET2/FGR/ADAM8/RHOF/RHOG/NFKB1/CTSZ/MMP9/FGL2/C5AR1/CD14/SERPINB1	24
LA	LA	TNF alpha Signaling Pathway	TNF alpha Signaling Pathway	12/143	94/12964	4.48866002099109e-10	3.00049658326251e-08	2.22070548406928e-08	CYBA/REL/BID/BIRC3/TRAF1/NFKB1/MAP2K3/NFKBIA/GRB2/TNF/GLUL/TANK	12
LA	LA	Antigen processing and presentation	Antigen processing and presentation	11/143	88/12964	3.09367163835224e-09	1.92028618123436e-07	1.42122809852122e-07	HLA-DMA/HLA-DQB1/HLA-DQA1/HLA-DRB1/HLA-DPB1/HLA-DPA1/CD74/HLA-DRA/HLA-DMB/HLA-DRB5/HLA-DOA	11
LA	LA	MHC class II antigen presentation	MHC class II antigen presentation	12/143	126/12964	1.35508058458235e-08	7.85043352001376e-07	5.8102051731917e-07	HLA-DMA/HLA-DQB1/HLA-DQA1/HLA-DRB1/HLA-DPB1/HLA-DPA1/CD74/HLA-DRA/HLA-DMB/AP1S2/HLA-DRB5/HLA-DOA	12
LA	LA	PD-1 signaling	PD-1 signaling	7/143	28/12964	1.67263796449236e-08	9.08451494464911e-07	6.72356444937388e-07	HLA-DQB1/HLA-DQA1/HLA-DRB1/HLA-DPB1/HLA-DPA1/HLA-DRA/HLA-DRB5	7
LA	LA	Hematopoietic cell lineage	Hematopoietic cell lineage	10/143	87/12964	3.77018398314538e-08	1.92722934197255e-06	1.42636681962961e-06	HLA-DRB1/HLA-DRA/CD1C/IL1R2/IL1B/CD37/CSF2RA/HLA-DRB5/TNF/CD14	10
LA	LA	Systemic lupus erythematosus	Systemic lupus erythematosus	12/143	139/12964	4.1045578528535e-08	1.98158931896094e-06	1.46659932637046e-06	HLA-DMA/HLA-DQB1/HLA-DQA1/HLA-DRB1/HLA-DPB1/HLA-DPA1/HLA-DRA/HLA-DMB/FCGR2A/HLA-DRB5/TNF/HLA-DOA	12
LA	LA	IL-18 signaling pathway	IL-18 signaling pathway	16/143	279/12964	7.26739389605052e-08	3.32387647140416e-06	2.46004303074065e-06	CXCL8/CD83/TMSB4X/IL1B/REL/CXCL16/BID/BIRC3/TRAF1/PTGS2/NFKB1/CXCL3/NFKBIA/VEGFA/MMP9/TNF	16
LA	LA	Generation of second messenger molecules	Generation of second messenger molecules	7/143	39/12964	1.96351878503196e-07	8.53148912096389e-06	6.314263040287e-06	HLA-DQB1/HLA-DQA1/HLA-DRB1/HLA-DPB1/HLA-DPA1/HLA-DRA/HLA-DRB5	7
LA	LA	Cell adhesion molecules (CAMs)	Cell adhesion molecules (CAMs)	11/143	133/12964	2.39064628144487e-07	9.8927219932171e-06	7.32172871159306e-06	HLA-DMA/HLA-DQB1/HLA-DQA1/HLA-DRB1/HLA-DPB1/HLA-DPA1/HLA-DRA/HLA-DMB/ITGB2/HLA-DRB5/HLA-DOA	11
LA	LA	TYROBP Causal Network	TYROBP Causal Network	8/143	63/12964	4.18049659771438e-07	1.65129615609718e-05	1.22214517760932e-05	TYROBP/RGS1/CD37/ITGB2/PLEK/CXCL16/IL10RA/HCLS1	8
LA	LA	Interleukin-10 signaling	Interleukin-10 signaling	7/143	46/12964	6.40676901131207e-07	2.42064446557834e-05	1.79154959538292e-05	CXCL8/IL1R2/IL1B/IL1RN/PTGS2/IL10RA/TNF	7
LA	LA	Signaling by Interleukins	Signaling by Interleukins	19/143	463/12964	7.74134770570375e-07	2.80301298177357e-05	2.07454537201096e-05	CXCL8/IL1R2/IL1B/ITGB2/LCP1/CSF2RA/IL1RN/PTGS2/IL10RA/NFKB1/MAP2K3/HCK/NFKBIA/GRB2/VEGFA/IL16/MMP9/MAP2K1/TNF	19
LA	LA	Costimulation by the CD28 family	Costimulation by the CD28 family	8/143	74/12964	1.46905744953662e-06	5.1064436945893e-05	3.7793435859658e-05	HLA-DQB1/HLA-DQA1/HLA-DRB1/HLA-DPB1/HLA-DPA1/HLA-DRA/GRB2/HLA-DRB5	8
LA	LA	Signal transduction through IL1R	Signal transduction through IL1R	6/143	35/12964	2.02229344913884e-06	6.64869758197961e-05	4.9207852008837e-05	IL1B/IL1RN/NFKB1/MAP2K3/NFKBIA/TNF	6
LA	LA	LTF danger signal response pathway	LTF danger signal response pathway	5/143	20/12964	2.06576334537917e-06	6.64869758197961e-05	4.9207852008837e-05	CXCL8/IL1B/NFKB1/TNF/CD14	5
LA	LA	STING pathway in Kawasaki-like disease and COVID-19	STING pathway in Kawasaki-like disease and COVID-19	5/143	22/12964	3.44694698645208e-06	0.000106978461829531	7.9176113109858e-05	FCGR2A/IL1B/REL/NFKB1/NFKBIA	5
LA	LA	Microglia Pathogen Phagocytosis Pathway	Microglia Pathogen Phagocytosis Pathway	6/143	40/12964	4.570272202058e-06	0.000136950570468566	0.00010135884992586	TYROBP/FCER1G/CYBA/ITGB2/HCK/ARPC1B	6
LA	LA	EBV LMP1 signaling	EBV LMP1 signaling	5/143	24/12964	5.46552177191865e-06	0.000158317947326577	0.000117173115882186	CXCL8/TRAF1/NFKB1/NFKBIA/TNF	5
LA	LA	Fibrin Complement Receptor 3 Signaling Pathway	Fibrin Complement Receptor 3 Signaling Pathway	6/143	42/12964	6.13384707012242e-06	0.000166572284498012	0.000123282255258053	TYROBP/ITGB2/NFKB1/CXCL3/TNF/CD14	6
LA	LA	TNF related weak inducer of apoptosis (TWEAK) Signaling Pathway	TNF related weak inducer of apoptosis (TWEAK) Signaling Pathway	6/143	42/12964	6.13384707012242e-06	0.000166572284498012	0.000123282255258053	BIRC3/TRAF1/NFKB1/NFKBIA/MMP9/TNF	6
LA	LA	Interferon gamma signaling	Interferon gamma signaling	8/143	93/12964	8.3242665264233e-06	0.000219205685195813	0.000162236901041296	HLA-DQB1/HLA-DQA1/HLA-DRB1/HLA-DPB1/HLA-DPA1/HLA-DRA/IRF8/HLA-DRB5	8
LA	LA	TCR signaling	TCR signaling	9/143	124/12964	9.09279863013982e-06	0.000232401235576221	0.000172003094830199	HLA-DQB1/HLA-DQA1/HLA-DRB1/HLA-DPB1/HLA-DPA1/HLA-DRA/NFKB1/NFKBIA/HLA-DRB5	9
LA	LA	Glucocorticoid Receptor Pathway	Glucocorticoid Receptor Pathway	7/143	71/12964	1.26521703780246e-05	0.00031413531595724	0.000232495521833776	SRGN/BIRC3/SERPINB9/B3GNT5/PTGS2/RGS2/ARL5B	7
LA	LA	Toll-like receptor signaling pathway	Toll-like receptor signaling pathway	8/143	102/12964	1.64916941146272e-05	0.000398091171822528	0.000294632312983544	CXCL8/IL1B/NFKB1/MAP2K3/NFKBIA/MAP2K1/TNF/CD14	8
LA	LA	Hepatitis C and Hepatocellular Carcinoma	Hepatitis C and Hepatocellular Carcinoma	6/143	50/12964	1.72822539554292e-05	0.000405899423980215	0.000300411299196792	CXCL8/BIRC3/PTGS2/NFKB1/GRB2/VEGFA	6
LA	LA	Toll-like Receptor Signaling Pathway	Toll-like Receptor Signaling Pathway	8/143	104/12964	1.90152886627015e-05	0.00043484962757599	0.000321837711160959	CXCL8/IL1B/NFKB1/MAP2K3/NFKBIA/MAP2K1/TNF/CD14	8
LA	LA	Cytokine-cytokine receptor interaction	Cytokine-cytokine receptor interaction	12/143	265/12964	3.6681966573157e-05	0.000785157231955745	0.000581104801314227	CXCL8/IL1R2/IL1B/CXCL16/CSF2RA/TNFSF13B/IL10RA/CXCL3/CCR7/VEGFA/TNF/TNFSF14	12
LA	LA	Gastrin Signaling Pathway	Gastrin Signaling Pathway	8/143	114/12964	3.7038678815661e-05	0.000785157231955745	0.000581104801314227	CXCL8/BIRC3/PTGS2/NFKB1/NFKBIA/GRB2/VEGFA/MAP2K1	8
LA	LA	IL-1 signaling pathway	IL-1 signaling pathway	6/143	57/12964	3.70442422441721e-05	0.000785157231955745	0.000581104801314227	IL1B/REL/NFKB1/MAP2K3/NFKBIA/MAP2K1	6
LA	LA	Chemokine signaling pathway	Chemokine signaling pathway	10/143	190/12964	4.77316745122704e-05	0.000970195014142297	0.000718053605040207	CXCL8/CXCL16/FGR/NFKB1/CXCL3/HCK/CCR7/NFKBIA/GRB2/MAP2K1	10
LA	LA	Viral Acute Myocarditis	Viral Acute Myocarditis	7/143	87/12964	4.80073482256833e-05	0.000970195014142297	0.000718053605040207	HLA-DMA/AIF1/ITGB2/BID/ACTB/MMP9/TNF	7
LA	LA	Photodynamic therapy-induced HIF-1 survival signaling	Photodynamic therapy-induced HIF-1 survival signaling	5/143	37/12964	4.99468957068023e-05	0.000973213028784335	0.000720287275861219	BID/PMAIP1/BCL2A1/PTGS2/VEGFA	5
LA	LA	Spinal Cord Injury	Spinal Cord Injury	8/143	119/12964	5.03965319853799e-05	0.000973213028784335	0.000720287275861219	AIF1/CXCL8/FCGR2A/IL1B/TNFSF13B/PTGS2/MMP9/TNF	8
LA	LA	Toll-like Receptor Cascades	Toll-like Receptor Cascades	9/143	155/12964	5.39346932159599e-05	0.00101889670444933	0.000754098342218571	ITGB2/BIRC3/NFKB1/MAP2K3/NFKBIA/MAP2K1/CNPY3/CD14/TANK	9
LA	LA	NOD-like receptor signaling pathway	NOD-like receptor signaling pathway	6/143	62/12964	5.99821528803153e-05	0.00110903172027647	0.000820808407835893	CXCL8/IL1B/BIRC3/NFKB1/NFKBIA/TNF	6
LA	LA	Pathways in cancer	Pathways in cancer	13/143	325/12964	6.23362370291598e-05	0.00112854562454875	0.000835250895281066	CXCL8/SPI1/BID/BIRC3/CSF2RA/TRAF1/PTGS2/NFKB1/NFKBIA/GRB2/VEGFA/MMP9/MAP2K1	13
LA	LA	T-Cell antigen Receptor (TCR) Signaling Pathway	T-Cell antigen Receptor (TCR) Signaling Pathway	7/143	91/12964	6.41059602245976e-05	0.0011368995803097	0.000841433763635427	CD83/IL1B/REL/NFKB1/NFKBIA/GRB2/MAP2K1	7
LA	LA	Pathogenesis of SARS-CoV-2 Mediated by nsp9-nsp10 Complex	Pathogenesis of SARS-CoV-2 Mediated by nsp9-nsp10 Complex	4/143	21/12964	7.34197309718146e-05	0.00125530451362067	0.000929066752858375	HLA-DRB1/HLA-DRA/CXCL8/HLA-DRB5	4
LA	LA	Apoptosis Modulation and Signaling	Apoptosis Modulation and Signaling	7/143	93/12964	7.36714961963801e-05	0.00125530451362067	0.000929066752858375	IL1R2/BID/BIRC3/PMAIP1/BCL2A1/NFKB1/NFKBIA	7
LA	LA	Focal Adhesion	Focal Adhesion	10/143	202/12964	7.98761060736896e-05	0.00133377301603067	0.000987142284288948	BIRC3/FGR/HCK/GRB2/ACTB/VEGFA/PPP1CB/MAP2K1/TNK2/CCND2	10
LA	LA	Bladder Cancer	Bladder Cancer	5/143	41/12964	8.28811770605941e-05	0.00133377301603067	0.000987142284288948	CXCL8/VEGFA/MMP9/MAP2K1/TYMP	5
LA	LA	Oxidative Damage	Oxidative Damage	5/143	41/12964	8.28811770605941e-05	0.00133377301603067	0.000987142284288948	TRAF1/NFKB1/TNF/C5AR1/TNK2	5
LA	LA	Vitamin D in inflammatory diseases	Vitamin D in inflammatory diseases	4/143	22/12964	8.89692385241174e-05	0.00140571396868105	0.00104038669355475	NFKB1/MAP2K3/NFKBIA/TNF	4
LA	LA	Bladder cancer	Bladder cancer	5/143	42/12964	9.32524378701175e-05	0.00144707800909164	0.00107100074320755	CXCL8/VEGFA/MMP9/MAP2K1/TYMP	5
LA	LA	MyD88-independent TLR4 cascade	MyD88-independent TLR4 cascade	7/143	97/12964	9.63074518998228e-05	0.00146826624036747	0.00108668242125192	BIRC3/NFKB1/MAP2K3/NFKBIA/MAP2K1/CD14/TANK	7
LA	LA	B Cell Receptor Signaling Pathway	B Cell Receptor Signaling Pathway	7/143	98/12964	0.000102771037497611	0.00153979364802455	0.00113962076063594	REL/NFKB1/DAPP1/NFKBIA/GRB2/MAP2K1/HCLS1	7
LA	LA	Natural killer cell mediated cytotoxicity	Natural killer cell mediated cytotoxicity	8/143	137/12964	0.000136005488866653	0.00200319948856139	0.00148259328630732	TYROBP/FCER1G/HCST/ITGB2/BID/GRB2/MAP2K1/TNF	8
LA	LA	IL1 and megakaryocytes in obesity	IL1 and megakaryocytes in obesity	4/143	25/12964	0.000149952528799888	0.00217181245878505	0.00160738587889003	FCER1A/IL1B/NFKB1/MMP9	4
LA	LA	Thymic Stromal LymphoPoietin (TSLP) Signaling Pathway	Thymic Stromal LymphoPoietin (TSLP) Signaling Pathway	5/143	47/12964	0.0001608807398356	0.00229189119536289	0.00169625767108803	CXCL8/NFKB1/HCK/NFKBIA/MAP2K1	5
LA	LA	Cytokines and Inflammatory Response	Cytokines and Inflammatory Response	4/143	26/12964	0.000175705779071006	0.00241700909040685	0.00178885900822311	HLA-DRB1/HLA-DRA/IL1B/TNF	4
LA	LA	Purinergic signaling in leishmaniasis infection	Purinergic signaling in leishmaniasis infection	4/143	26/12964	0.000175705779071006	0.00241700909040685	0.00178885900822311	IL1B/NFKB1/P2RX7/ENTPD1	4
LA	LA	Aryl Hydrocarbon Receptor Netpath	Aryl Hydrocarbon Receptor Netpath	5/143	48/12964	0.000178007573977029	0.00241700909040685	0.00178885900822311	PTGS2/NFKB1/VEGFA/MAP2K1/TNF	5
LA	LA	Leptin signaling pathway	Leptin signaling pathway	6/143	76/12964	0.000187989836093988	0.00251327950101039	0.00186010995714051	IL1B/REL/IL1RN/NFKB1/GRB2/MAP2K1	6
LA	LA	Regulation of toll-like receptor signaling pathway	Regulation of toll-like receptor signaling pathway	8/143	145/12964	0.000201257939172996	0.00264989619911112	0.00196122170390272	CXCL8/IL1B/NFKB1/MAP2K3/NFKBIA/MAP2K1/TNF/CD14	8
LA	LA	Vitamin D Receptor Pathway	Vitamin D Receptor Pathway	9/143	185/12964	0.000208577407401381	0.00270528010495224	0.0020022120333424	HLA-DQA1/HLA-DRB1/ATP2B1/G0S2/IRF8/NINJ1/MXD1/CD14/SERPINB1	9
LA	LA	Structural Pathway of Interleukin 1 (IL-1)	Structural Pathway of Interleukin 1 (IL-1)	5/143	50/12964	0.000216403935366154	0.00276551499754688	0.00204679263945387	NFKB1/MAP2K3/NFKBIA/MAP2K1/TANK	5
LA	LA	Interleukin-4 and Interleukin-13 signaling	Interleukin-4 and Interleukin-13 signaling	7/143	111/12964	0.000224028779474016	0.00282146390381043	0.00208820113285467	CXCL8/IL1B/ITGB2/PTGS2/VEGFA/MMP9/TNF	7
LA	LA	Fc epsilon RI signaling pathway	Fc epsilon RI signaling pathway	6/143	79/12964	0.000232642025754657	0.00288808457686853	0.00213750793588113	FCER1A/FCER1G/MAP2K3/GRB2/MAP2K1/TNF	6
LA	LA	Hepatitis B infection	Hepatitis B infection	8/143	154/12964	0.000303390903374813	0.00371333373285511	0.00274828527742047	CXCL8/BID/NFKB1/MAP2K3/GRB2/MMP9/MAP2K1/TNF	8
LA	LA	TLR4 Signaling and Tolerance	TLR4 Signaling and Tolerance	4/143	30/12964	0.000311252460217332	0.00375664427678974	0.00278033995895892	CXCL8/NFKB1/NFKBIA/TNF	4
LA	LA	RANKL/RANK (Receptor activator of NFKB (ligand)) Signaling Pathway	RANKL/RANK (Receptor activator of NFKB (ligand)) Signaling Pathway	5/143	55/12964	0.000339967228501867	0.00401608210119916	0.00297235317525612	SPI1/TRAF1/NFKB1/NFKBIA/MAP2K1	5
LA	LA	VEGFA-VEGFR2 Signaling Pathway	VEGFA-VEGFR2 Signaling Pathway	14/143	438/12964	0.000342742512933973	0.00401608210119916	0.00297235317525612	CXCL8/TMSB4X/PLAUR/EZR/NR4A3/PTGS2/NFKB1/MAP2K3/NFKBIA/IER5/GRB2/VEGFA/HDAC9/MAP2K1	14
LA	LA	Osteopontin Signaling	Osteopontin Signaling	3/143	13/12964	0.000346612379274957	0.00401608210119916	0.00297235317525612	NFKB1/MMP9/MAP2K1	3
LA	LA	Pathogenic Escherichia coli infection	Pathogenic Escherichia coli infection	5/143	56/12964	0.000370018336026033	0.00423086755271872	0.00313131860542806	EZR/ARPC1B/ACTB/CD14/HCLS1	5
LA	LA	Cardiac Hypertrophic Response	Cardiac Hypertrophic Response	5/143	57/12964	0.000402035075812749	0.00453725299845817	0.00335807835026097	NFKB1/MAP2K3/HDAC9/MAP2K1/TNF	5
LA	LA	Interferon Signaling	Interferon Signaling	9/143	203/12964	0.000414336909549598	0.00461613813331539	0.00341646223663703	HLA-DQB1/HLA-DQA1/HLA-DRB1/HLA-DPB1/HLA-DPA1/HLA-DRA/IRF8/HLA-DRB5/SAMHD1	9
LA	LA	Sudden Infant Death Syndrome (SIDS) Susceptibility Pathways	Sudden Infant Death Syndrome (SIDS) Susceptibility Pathways	8/143	162/12964	0.000426548204408171	0.00469203024848988	0.00347263095127772	CXCL8/IL1B/POU2F2/IL1RN/NFKB1/VEGFA/HDAC9/TNF	8
LA	LA	MAPK Signaling Pathway	MAPK Signaling Pathway	10/143	249/12964	0.00043574998662108	0.00473333422967148	0.00350320055033526	IL1R2/IL1B/DUSP2/NFKB1/MAP2K3/GRB2/MAP2K1/TNF/CD14/MAP4K4	10
LA	LA	Resistin as a regulator of inflammation	Resistin as a regulator of inflammation	4/143	33/12964	0.000452985895882918	0.00485981164842291	0.00359680808816716	CXCL8/NFKB1/NFKBIA/TNF	4
LA	LA	COVID-19 Adverse Outcome Pathway	COVID-19 Adverse Outcome Pathway	3/143	15/12964	0.000542575922932821	0.00574998142717831	0.00425563400400454	CXCL8/IL1B/TNF	3
LA	LA	Novel intracellular components of RIG-I-like receptor (RLR) pathway	Novel intracellular components of RIG-I-like receptor (RLR) pathway	5/143	61/12964	0.000551429448533219	0.00577339988885984	0.00427296630378943	CXCL8/NFKB1/NFKBIA/TNF/TANK	5
LA	LA	Regulation of actin cytoskeleton	Regulation of actin cytoskeleton	9/143	213/12964	0.000587152952500426	0.00607423709193893	0.00449561972403208	TMSB4X/ITGB2/EZR/GNA13/ARPC1B/ACTB/PPP1CB/MAP2K1/CD14	9
LA	LA	T-Cell antigen Receptor (TCR) pathway during Staphylococcus aureus infection	T-Cell antigen Receptor (TCR) pathway during Staphylococcus aureus infection	5/143	62/12964	0.000594538860432596	0.00607828552606971	0.00449861602135376	NFKB1/NFKBIA/GRB2/MAP2K1/TNF	5
LA	LA	miRNAs involvement in the immune response in sepsis	miRNAs involvement in the immune response in sepsis	5/143	63/12964	0.000640128436328323	0.00646827454848038	0.0047872518310478	CXCL8/REL/NFKB1/NFKBIA/TNF	5
LA	LA	G alpha (i) signalling events	G alpha (i) signalling events	11/143	314/12964	0.000713456150868809	0.0071263608632758	0.00527430983884866	CXCL8/GPR183/RGS1/CXCL16/GNA15/CXCL3/RGS10/CCR7/FPR3/C5AR1/OPN3	11
LA	LA	MAPK signaling pathway	MAPK signaling pathway	10/143	267/12964	0.000749798004428115	0.00740425529372764	0.005479983022794	IL1R2/IL1B/DUSP2/NFKB1/MAP2K3/GRB2/MAP2K1/TNF/CD14/MAP4K4	10
LA	LA	AGE/RAGE pathway	AGE/RAGE pathway	5/143	66/12964	0.000792682793920749	0.00753647214822876	0.00557783838964057	EZR/NFKB1/NFKBIA/MMP9/MAP2K1	5
LA	LA	Oncostatin M Signaling Pathway	Oncostatin M Signaling Pathway	5/143	66/12964	0.000792682793920749	0.00753647214822876	0.00557783838964057	NFKB1/NFKBIA/GRB2/VEGFA/MAP2K1	5
LA	LA	Cells and Molecules involved in local acute inflammatory response	Cells and Molecules involved in local acute inflammatory response	3/143	17/12964	0.000797877373575426	0.00753647214822876	0.00557783838964057	CXCL8/ITGB2/TNF	3
LA	LA	TNF receptor superfamily (TNFSF) members mediating non-canonical NF-kB pathway	TNF receptor superfamily (TNFSF) members mediating non-canonical NF-kB pathway	3/143	17/12964	0.000797877373575426	0.00753647214822876	0.00557783838964057	BIRC3/TNFSF13B/TNFSF14	3
LA	LA	Apoptosis	Apoptosis	10/143	273/12964	0.000888874877955822	0.0083057233219743	0.00614717091602725	IL1B/BID/BIRC3/PMAIP1/TRAF1/NFKB1/LMNA/NFKBIA/TNF/CD14	10
LA	LA	SARS-CoV-2 Innate Immunity Evasion and Cell-specific immune response	SARS-CoV-2 Innate Immunity Evasion and Cell-specific immune response	5/143	68/12964	0.000908463220152724	0.00838224282025051	0.00620380396483927	CXCL8/NFKB1/CXCL3/TNF/TANK	5
LA	LA	Interleukin-1 signaling	Interleukin-1 signaling	6/143	102/12964	0.000916355659290907	0.00838224282025051	0.00620380396483927	IL1R2/IL1B/IL1RN/NFKB1/NFKBIA/MAP2K1	6
LA	LA	PDGF Pathway	PDGF Pathway	4/143	40/12964	0.000953038876189269	0.00862698732717162	0.00638494247096101	NFKB1/NFKBIA/GRB2/MAP2K1	4
LA	LA	RIG-I-like receptor signaling pathway	RIG-I-like receptor signaling pathway	5/143	71/12964	0.00110513870894273	0.00983077859299201	0.00727588361736796	CXCL8/NFKB1/NFKBIA/TNF/TANK	5
LA	LA	Overview of nanoparticle effects	Overview of nanoparticle effects	3/143	19/12964	0.00111875809981641	0.00983077859299201	0.00727588361736796	CXCL8/PTGS2/TNF	3
LA	LA	Small cell lung cancer	Small cell lung cancer	6/143	106/12964	0.00111996211818896	0.00983077859299201	0.00727588361736796	BID/BIRC3/TRAF1/PTGS2/NFKB1/NFKBIA	6
LA	LA	aspirin and miRNAs	aspirin and miRNAs	3/143	20/12964	0.00130560713658072	0.0113457260168865	0.00839711537316655	PTGS2/NFKB1/VEGFA	3
LA	LA	B cell receptor signaling pathway	B cell receptor signaling pathway	5/143	75/12964	0.00141438706959721	0.0121693303314849	0.00900667534678371	NFKB1/DAPP1/NFKBIA/GRB2/MAP2K1	5
LA	LA	NO/cGMP/PKG mediated Neuroprotection	NO/cGMP/PKG mediated Neuroprotection	4/143	48/12964	0.00189557476816295	0.0161495536620941	0.0119524889922349	IL1B/NFKB1/NFKBIA/TNF	4
LA	LA	Kynurenine Pathway and links to Cellular Senescence	Kynurenine Pathway and links to Cellular Senescence	3/143	23/12964	0.00197980608712681	0.0167034125214874	0.012362406941589	IL1R2/KYNU/TNF	3
LA	LA	IL-3 Signaling Pathway	IL-3 Signaling Pathway	4/143	49/12964	0.00204660436824631	0.0171009538077504	0.0126566322773127	CXCL8/HCK/GRB2/MAP2K1	4
LA	LA	Platelet activation, signaling and aggregation	Platelet activation, signaling and aggregation	9/143	261/12964	0.00242109528821865	0.0200374457663048	0.014829967128838	FCER1G/SRGN/TMSB4X/PLEK/GNA15/RHOG/GNA13/GRB2/VEGFA	9
LA	LA	Unfolded protein response	Unfolded protein response	3/143	25/12964	0.00253010470921415	0.0207420848330858	0.0153514794173768	IL1B/BID/PMAIP1	3
LA	LA	Nuclear Receptors Meta-Pathway	Nuclear Receptors Meta-Pathway	10/143	321/12964	0.00294689874978833	0.023933224425851	0.0177132822048271	SRGN/FTH1/IL1B/BIRC3/SERPINB9/B3GNT5/PTGS2/RGS2/TNF/ARL5B	10
LA	LA	Selenium Micronutrient Network	Selenium Micronutrient Network	5/143	91/12964	0.003312207096494	0.026650999693086	0.0197247420658658	IL1B/PTGS2/NFKB1/KYNU/TNF	5
LA	LA	Amyotrophic lateral sclerosis (ALS)	Amyotrophic lateral sclerosis (ALS)	4/143	56/12964	0.00334319874729903	0.0266535753339712	0.0197266483302724	CST3/BID/MAP2K3/TNF	4
LA	LA	Acute myeloid leukemia	Acute myeloid leukemia	4/143	57/12964	0.00356517336401499	0.0281648695757184	0.0208451763197431	SPI1/NFKB1/GRB2/MAP2K1	4
LA	LA	Chemokine receptors bind chemokines	Chemokine receptors bind chemokines	4/143	58/12964	0.00379695657475487	0.0295481049156511	0.0218689262957578	CXCL8/CXCL16/CXCL3/CCR7	4
LA	LA	Toll Like Receptor 9 (TLR9) Cascade	Toll Like Receptor 9 (TLR9) Cascade	5/143	94/12964	0.00380827128947403	0.0295481049156511	0.0218689262957578	NFKB1/MAP2K3/NFKBIA/MAP2K1/CD14	5
LA	LA	Nanoparticle-mediated activation of receptor signaling	Nanoparticle-mediated activation of receptor signaling	3/143	29/12964	0.00389236847910338	0.0296707737573758	0.0219597150575454	AREG/GRB2/MAP2K1	3
LA	LA	RAS and Bradykinin pathways in COVID-19	RAS and Bradykinin pathways in COVID-19	3/143	29/12964	0.00389236847910338	0.0296707737573758	0.0219597150575454	IL1B/NFKB1/TNF	3
LA	LA	miRNA regulation of prostate cancer signaling pathways	miRNA regulation of prostate cancer signaling pathways	4/143	59/12964	0.00403874999372552	0.0305189021264998	0.0225874255941995	NFKB1/NFKBIA/GRB2/MAP2K1	4
LA	LA	TNFR1-induced NFkappaB signaling pathway	TNFR1-induced NFkappaB signaling pathway	3/143	30/12964	0.00429027025897962	0.0321400418539076	0.0237872516173915	BIRC3/TRAF1/TNF	3
LA	LA	C-type lectin receptors (CLRs)	C-type lectin receptors (CLRs)	6/143	140/12964	0.0045438217805919	0.0334625519265624	0.0247660580547872	FCER1G/CLEC10A/IL1B/CLEC7A/NFKB1/NFKBIA	6
LA	LA	Interleukin-1 family signaling	Interleukin-1 family signaling	6/143	140/12964	0.0045438217805919	0.0334625519265624	0.0247660580547872	IL1R2/IL1B/IL1RN/NFKB1/NFKBIA/MAP2K1	6
LA	LA	Death Receptor Signalling	Death Receptor Signalling	6/143	141/12964	0.00470363098634216	0.0341225812018256	0.025254554072213	BIRC3/TRAF1/GNA13/NFKB1/NFKBIA/TNF	6
LA	LA	Diseases of Immune System	Diseases of Immune System	3/143	31/12964	0.00471197899219687	0.0341225812018256	0.025254554072213	NFKB1/NFKBIA/CD14	3
LA	LA	Fcgamma receptor (FCGR) dependent phagocytosis	Fcgamma receptor (FCGR) dependent phagocytosis	6/143	143/12964	0.00503562672309039	0.0361649555567401	0.0267661411727554	FCGR2A/FGR/HCK/GRB2/ARPC1B/ACTB	6
LA	LA	Lung fibrosis	Lung fibrosis	4/143	63/12964	0.00510996927292154	0.0362275806231046	0.0268124907767148	CXCL8/IL1B/MMP9/TNF	4
LA	LA	Development and heterogeneity of the ILC family	Development and heterogeneity of the ILC family	3/143	32/12964	0.00515789125232131	0.0362275806231046	0.0268124907767148	IL1B/AREG/TNF	3
LA	LA	MicroRNAs in cardiomyocyte hypertrophy	MicroRNAs in cardiomyocyte hypertrophy	5/143	101/12964	0.00516941311537972	0.0362275806231046	0.0268124907767148	NFKB1/MAP2K3/HDAC9/MAP2K1/TNF	5
LA	LA	Toll Like Receptor TLR1:TLR2 Cascade	Toll Like Receptor TLR1:TLR2 Cascade	5/143	103/12964	0.00561437261584119	0.0388179664582676	0.0287296681073242	NFKB1/MAP2K3/NFKBIA/MAP2K1/CD14	5
LA	LA	MAPK Cascade	MAPK Cascade	3/143	33/12964	0.00562838178796516	0.0388179664582676	0.0287296681073242	MAP2K3/GRB2/MAP2K1	3
LA	LA	Endothelin Pathways	Endothelin Pathways	3/143	34/12964	0.0061238040579462	0.0419022498138209	0.0310123852416505	GNA15/PTGIR/MAP2K1	3
LA	LA	Uptake and function of anthrax toxins	Uptake and function of anthrax toxins	2/143	11/12964	0.00622575407327883	0.0422670335131196	0.0312823662728073	MAP2K3/MAP2K1	2
LA	LA	Regulation of Actin Cytoskeleton	Regulation of Actin Cytoskeleton	6/143	150/12964	0.0063340615454449	0.0426689882402451	0.031579858051953	TMSB4X/EZR/GNA13/ACTB/MAP2K1/CD14	6
LA	LA	Focal adhesion	Focal adhesion	7/143	199/12964	0.00653426765267497	0.0436790660782658	0.0323274294395499	BIRC3/GRB2/ACTB/VEGFA/PPP1CB/MAP2K1/CCND2	7
LA	LA	Nucleobase catabolism	Nucleobase catabolism	3/143	35/12964	0.00664449075633163	0.0437428974791833	0.0323746718669747	TYMP/SAMHD1/ENTPD1	3
LA	LA	Regulation of TNFR1 signaling	Regulation of TNFR1 signaling	3/143	35/12964	0.00664449075633163	0.0437428974791833	0.0323746718669747	BIRC3/TRAF1/TNF	3
LA	LA	T cell receptor signaling pathway	T cell receptor signaling pathway	5/143	108/12964	0.00684401783994887	0.0447176804730494	0.0330961210938564	NFKB1/NFKBIA/GRB2/MAP2K1/TNF	5
LA	LA	RHO GTPases Activate WASPs and WAVEs	RHO GTPases Activate WASPs and WAVEs	3/143	36/12964	0.00719075432753238	0.0466325784375047	0.0345133613049669	GRB2/ARPC1B/ACTB	3
LA	LA	MAPK and NFkB Signalling Pathways Inhibited by Yersinia YopJ	MAPK and NFkB Signalling Pathways Inhibited by Yersinia YopJ	2/143	12/12964	0.00741714630691682	0.047744445486746	0.0353362681756427	NFKB1/NFKBIA	2
LA	LA	Initiation of transcription and translation elongation at the HIV-1 LTR	Initiation of transcription and translation elongation at the HIV-1 LTR	3/143	37/12964	0.00776288747161214	0.0485320087254025	0.0359191536929574	NFKB1/NFKBIA/HDAC9	3
LA	LA	Neovascularisation processes	Neovascularisation processes	3/143	37/12964	0.00776288747161214	0.0485320087254025	0.0359191536929574	REL/NFKB1/MMP9	3
LA	LA	Prion disease pathway	Prion disease pathway	3/143	37/12964	0.00776288747161214	0.0485320087254025	0.0359191536929574	SPI1/POU2F2/NFKB1	3
LA	LA	Type II interferon signaling (IFNG)	Type II interferon signaling (IFNG)	3/143	37/12964	0.00776288747161214	0.0485320087254025	0.0359191536929574	SPI1/IL1B/IRF8	3
LEC	LEC	Anti-inflammatory response favouring Leishmania parasite infection	Anti-inflammatory response favouring Leishmania parasite infection	6/32	223/12964	1.50975623550054e-05	0.00632587862674728	0.00446570002290161	GNG11/CALCRL/FCGR2A/GNAS/LYN/CALM1	6
LEC	LEC	Endothelin Pathways	Endothelin Pathways	3/32	34/12964	7.76092825706719e-05	0.0120968939991885	0.00853969906738343	CALCRL/GNAS/CALM1	3
LEC	LEC	G Protein Signaling Pathways	G Protein Signaling Pathways	4/32	96/12964	8.66126061994404e-05	0.0120968939991885	0.00853969906738343	GNG11/GNAS/AKAP12/CALM1	4
LEC	LEC	Leishmania infection	Leishmania infection	6/32	366/12964	0.000236445088061929	0.0247676229744871	0.0174844920382637	GNG11/CALCRL/FCGR2A/GNAS/LYN/CALM1	6
LEC	LEC	PTF1A related regulatory pathway	PTF1A related regulatory pathway	2/32	11/12964	0.000320182432487139	0.0268312878424222	0.0189413186376602	PROX1/CTNNB1	2
LEC	LEC	Platelet activation, signaling and aggregation	Platelet activation, signaling and aggregation	5/32	261/12964	0.000410735942491642	0.0280145358413977	0.0197766224630894	GNG11/PDPN/IGF1/LYN/CALM1	5
LEC	LEC	Ca2+ pathway	Ca2+ pathway	3/32	62/12964	0.000468023271813327	0.0280145358413977	0.0197766224630894	GNG11/CTNNB1/CALM1	3
LEC	LEC	Long-term depression	Long-term depression	3/32	70/12964	0.000668397205824349	0.0313545337798548	0.0221344654996589	IGF1/GNAS/LYN	3
LEC	LEC	Epithelial to mesenchymal transition in colorectal cancer	Epithelial to mesenchymal transition in colorectal cancer	4/32	164/12964	0.000673486405772538	0.0313545337798548	0.0221344654996589	CLDN5/NRP2/PROX1/CTNNB1	4
LEC	LEC	Regulation of insulin secretion	Regulation of insulin secretion	3/32	78/12964	0.000916566497607417	0.0374538452348522	0.026440222361496	GNG11/GNAS/MARCKS	3
LEC	LEC	Prostacyclin signalling through prostacyclin receptor	Prostacyclin signalling through prostacyclin receptor	2/32	19/12964	0.00098327517323001	0.0374538452348522	0.026440222361496	GNG11/GNAS	2
LEC	LEC	Platelet homeostasis	Platelet homeostasis	3/32	86/12964	0.00121660834824179	0.0424799081594425	0.0299883285838547	GNG11/GNAS/CALM1	3
LEC	LEC	Class B/2 (Secretin family receptors)	Class B/2 (Secretin family receptors)	3/32	94/12964	0.00157233271141586	0.0426174294278607	0.030085410549501	GNG11/CALCRL/GNAS	3
LEC	LEC	RUNX2 regulates osteoblast differentiation	RUNX2 regulates osteoblast differentiation	2/32	24/12964	0.00157486607637063	0.0426174294278607	0.030085410549501	MAF/WWTR1	2
LEC	LEC	FCGR3A-mediated IL10 synthesis	FCGR3A-mediated IL10 synthesis	3/32	95/12964	0.00162089310425775	0.0426174294278607	0.030085410549501	FCGR2A/LYN/CALM1	3
LEC	LEC	Fc gamma R-mediated phagocytosis	Fc gamma R-mediated phagocytosis	3/32	96/12964	0.00167038602354995	0.0426174294278607	0.030085410549501	FCGR2A/LYN/MARCKS	3
LEC	LEC	Melanogenesis	Melanogenesis	3/32	101/12964	0.00193206747200284	0.0426174294278607	0.030085410549501	GNAS/CTNNB1/CALM1	3
LEC	LEC	MicroRNAs in cardiomyocyte hypertrophy	MicroRNAs in cardiomyocyte hypertrophy	3/32	101/12964	0.00193206747200284	0.0426174294278607	0.030085410549501	IGF1/CTNNB1/CALM1	3
LEC	LEC	VEGFR2 mediated vascular permeability	VEGFR2 mediated vascular permeability	2/32	27/12964	0.0019935912532503	0.0426174294278607	0.030085410549501	CTNNB1/CALM1	2
LEC	LEC	Signaling by VEGF	Signaling by VEGF	3/32	106/12964	0.0022180270186055	0.0426174294278607	0.030085410549501	NRP2/CTNNB1/CALM1	3
LEC	LEC	EGR2 and SOX10-mediated initiation of Schwann cell myelination	EGR2 and SOX10-mediated initiation of Schwann cell myelination	2/32	29/12964	0.00229889147946333	0.0426174294278607	0.030085410549501	WWTR1/UTRN	2
LEC	LEC	EPHA-mediated growth cone collapse	EPHA-mediated growth cone collapse	2/32	29/12964	0.00229889147946333	0.0426174294278607	0.030085410549501	EFNA5/LYN	2
LEC	LEC	Integration of energy metabolism	Integration of energy metabolism	3/32	108/12964	0.00233938156763913	0.0426174294278607	0.030085410549501	GNG11/GNAS/MARCKS	3
LEC	LEC	Activation of kainate receptors upon glutamate binding	Activation of kainate receptors upon glutamate binding	2/32	30/12964	0.00245931155314847	0.0429309368060615	0.0303067284072435	GNG11/CALM1	2
LEC	LEC	RUNX2 regulates bone development	RUNX2 regulates bone development	2/32	31/12964	0.00262487843361054	0.0429309368060615	0.0303067284072435	MAF/WWTR1	2
LEC	LEC	RHO GTPases activate IQGAPs	RHO GTPases activate IQGAPs	2/32	32/12964	0.00279556735140909	0.0429309368060615	0.0303067284072435	CTNNB1/CALM1	2
LEC	LEC	Vascular smooth muscle contraction	Vascular smooth muscle contraction	3/32	115/12964	0.00279635823910008	0.0429309368060615	0.0303067284072435	CALCRL/GNAS/CALM1	3
LEC	LEC	Glucagon signaling in metabolic regulation	Glucagon signaling in metabolic regulation	2/32	33/12964	0.00297135362142192	0.0429309368060615	0.0303067284072435	GNG11/GNAS	2
LEC	LEC	Glucagon-type ligand receptors	Glucagon-type ligand receptors	2/32	33/12964	0.00297135362142192	0.0429309368060615	0.0303067284072435	GNG11/GNAS	2
LEC	LEC	GPVI-mediated activation cascade	GPVI-mediated activation cascade	2/32	35/12964	0.00333811989772389	0.0466224079048769	0.032912690921418	PDPN/LYN	2
LEC	LEC	CAMKK2 Pathway	CAMKK2 Pathway	2/32	36/12964	0.00352905095315889	0.0476991080443088	0.0336727781948267	MAF/CALM1	2
LEC	LEC	Cardiac conduction	Cardiac conduction	3/32	127/12964	0.00370082969447117	0.0484577388119819	0.0342083271100789	FXYD6/WWTR1/CALM1	3
MC	MC	Lysosome	Lysosome	9/126	121/12964	2.6259350491703e-06	0.00180885470250084	0.00171748549640489	CD63/CTSD/PSAP/CTSF/AP1S2/ASAH1/HGSNAT/CTSB/TPP1	9
MC	MC	Alzheimer's disease	Alzheimer's disease	10/126	166/12964	4.85598577852574e-06	0.00180885470250084	0.00171748549640489	SNCA/APOE/SDHA/MT-CO3/CALM1/COX7A2L/COX8A/MT-CYB/BACE2/UQCR11	10
MC	MC	Electron Transport Chain (OXPHOS system in mitochondria)	Electron Transport Chain (OXPHOS system in mitochondria)	8/126	106/12964	8.66131265263399e-06	0.00215089264207077	0.00204224635177896	SDHA/MT-CO3/COX17/COX7A2L/COX8A/MT-CYB/SLC25A4/UQCR11	8
MC	MC	Neutrophil degranulation	Neutrophil degranulation	16/126	479/12964	1.58414075983181e-05	0.00295046216518675	0.00280142787001837	QPCT/MLEC/CD59/ANXA2/SYNGR1/CD63/CTSD/PSAP/VAT1/SDCBP/SPTAN1/ASAH1/SVIP/SERPINB1/HGSNAT/CTSB	16
MC	MC	Parkinson's disease	Parkinson's disease	8/126	130/12964	3.8413207271749e-05	0.00572356788349061	0.00543445795507692	SNCA/SDHA/MT-CO3/COX7A2L/COX8A/MT-CYB/SLC25A4/UQCR11	8
MC	MC	Oxidative phosphorylation	Oxidative phosphorylation	8/126	137/12964	5.5858283522819e-05	0.00590429857753262	0.00560605954659402	ATP6V0E2/SDHA/MT-CO3/COX17/COX7A2L/COX8A/MT-CYB/UQCR11	8
MC	MC	The citric acid (TCA) cycle and respiratory electron transport	The citric acid (TCA) cycle and respiratory electron transport	9/126	178/12964	5.88397937864953e-05	0.00590429857753262	0.00560605954659402	SDHA/ETFDH/MT-CO3/COX7A2L/COX8A/MT-CYB/SLC16A1/UQCR11/MPC1	9
MC	MC	Respiratory electron transport	Respiratory electron transport	7/126	103/12964	6.34018639198133e-05	0.00590429857753262	0.00560605954659402	SDHA/ETFDH/MT-CO3/COX7A2L/COX8A/MT-CYB/UQCR11	7
MC	MC	Respiratory electron transport, ATP synthesis by chemiosmotic coupling, and heat production by uncoupling proteins.	Respiratory electron transport, ATP synthesis by chemiosmotic coupling, and heat production by uncoupling proteins.	7/126	127/12964	0.000235952074241911	0.0195315883678026	0.0185450051333993	SDHA/ETFDH/MT-CO3/COX7A2L/COX8A/MT-CYB/UQCR11	7
MC	MC	Adenylate cyclase inhibitory pathway	Adenylate cyclase inhibitory pathway	3/126	14/12964	0.000301741608097629	0.0224797498032734	0.0213442484885902	GNAL/GNAI1/ADCY2	3
MP	MP	Neutrophil degranulation	Neutrophil degranulation	35/185	479/12964	9.06014249196069e-16	8.44405280250737e-13	6.4565436495341e-13	FTL/TYROBP/FCER1G/FTH1/C5AR1/CD68/MMP9/CD14/CTSS/TMC6/FCGR2A/PSAP/PLAU/HSPA1A/HSPA1B/S100A8/PLEKHO2/FGL2/ADAM8/CST3/COTL1/PLAUR/GLIPR1/PTPRC/IST1/GM2A/HSP90AA1/NFKB1/CYBA/IMPDH1/CXCL1/RNASET2/CTSZ/ASAH1/CTSB	35
MP	MP	Signaling by Interleukins	Signaling by Interleukins	27/185	463/12964	4.3791145886274e-10	2.04066739830037e-07	1.5603476718425e-07	CXCL8/HMOX1/F13A1/TNF/IL10RA/MMP9/IL1B/LCP1/DUSP6/MAPK7/CSF1R/PELI1/MAP2K3/CXCL2/CSF2RA/MCL1/LYN/IL1R2/IL1RN/VEGFA/HSP90AA1/NFKB1/FOXO3/MAP3K8/CXCL1/HCK/PTGS2	27
MP	MP	Photodynamic therapy-induced NF-kB survival signaling	Photodynamic therapy-induced NF-kB survival signaling	9/185	35/12964	1.03586099296565e-09	3.21807481814661e-07	2.46062418329033e-07	CXCL8/TNF/MMP9/IL1B/CXCL2/VEGFA/NFKB1/BCL2A1/PTGS2	9
MP	MP	Interleukin-10 signaling	Interleukin-10 signaling	9/185	46/12964	1.41207572998202e-08	3.2901364508581e-06	2.51572439262586e-06	CXCL8/TNF/IL10RA/IL1B/CXCL2/IL1R2/IL1RN/CXCL1/PTGS2	9
MP	MP	Toll-like Receptor Cascades	Toll-like Receptor Cascades	14/185	155/12964	4.44201082562345e-08	7.10322722436945e-06	5.43131333961838e-06	CD14/CTSS/DUSP6/MAPK7/PELI1/IRF7/MAP2K3/S100A8/LGMN/CTSL/NFKB1/TANK/MAP3K8/CTSB	14
MP	MP	Antigen processing and presentation	Antigen processing and presentation	11/185	88/12964	4.57289306289879e-08	7.10322722436945e-06	5.43131333961838e-06	HLA-DRA/CD74/HLA-DRB1/CTSS/HLA-DMB/HSPA1A/HSPA1B/LGMN/CTSL/HSP90AA1/CTSB	11
MP	MP	Spinal Cord Injury	Spinal Cord Injury	12/185	119/12964	1.25336911524109e-07	1.66877145057814e-05	1.27598630228304e-05	AIF1/C1QB/CXCL8/TNF/MMP9/IL1B/FCGR2A/CXCL2/FOXO3/CXCL1/RB1/PTGS2	12
MP	MP	Lung fibrosis	Lung fibrosis	9/185	63/12964	2.46245046510702e-07	2.55000425942193e-05	1.94979995892099e-05	CXCL8/HMOX1/TNF/MMP9/IL1B/PLAU/CXCL2/MECP2/CEBPB	9
MP	MP	TYROBP Causal Network	TYROBP Causal Network	9/185	63/12964	2.46245046510702e-07	2.55000425942193e-05	1.94979995892099e-05	TYROBP/PLEK/RBM47/IL10RA/RGS1/MAF/SH2B3/CXCL16/HCLS1	9
MP	MP	Aryl Hydrocarbon Receptor Netpath	Aryl Hydrocarbon Receptor Netpath	8/185	48/12964	3.42473340373574e-07	3.19185153228171e-05	2.440573172978e-05	TNF/NF1/VEGFA/HSP90AA1/NFKB1/KLF6/RB1/PTGS2	8
MP	MP	Hematopoietic cell lineage	Hematopoietic cell lineage	10/185	87/12964	4.24475933408495e-07	3.59646881760652e-05	2.74995413318231e-05	HLA-DRA/HLA-DRB1/TNF/CD14/IL1B/CSF1R/CSF2RA/ITGA5/IL1R2/TFRC	10
MP	MP	Interleukin-4 and Interleukin-13 signaling	Interleukin-4 and Interleukin-13 signaling	11/185	111/12964	5.08789923445973e-07	3.95160173876372e-05	3.02149805414845e-05	CXCL8/HMOX1/F13A1/TNF/MMP9/IL1B/MCL1/VEGFA/HSP90AA1/FOXO3/PTGS2	11
MP	MP	Lysosome	Lysosome	11/185	121/12964	1.21309962019669e-06	8.6969911232563e-05	6.64994690585556e-05	CD68/CTSS/PSAP/LGMN/CTSL/GGA1/GM2A/TPP1/CTSZ/ASAH1/CTSB	11
MP	MP	Cytokines and Inflammatory Response	Cytokines and Inflammatory Response	6/185	26/12964	1.41390057087805e-06	9.41253808613099e-05	7.19707283071005e-05	HLA-DRA/HLA-DRB1/TNF/IL1B/CXCL2/CXCL1	6
MP	MP	SARS-CoV-2 Innate Immunity Evasion and Cell-specific immune response	SARS-CoV-2 Innate Immunity Evasion and Cell-specific immune response	8/185	68/12964	5.26035036447731e-06	0.00032684310264619	0.000249912785736922	CXCL8/CXCL3/TNF/IRF7/CXCL2/NFKB1/TANK/CXCL1	8
MP	MP	Glucocorticoid Receptor Pathway	Glucocorticoid Receptor Pathway	8/185	71/12964	7.3001629178283e-06	0.000400444948767248	0.0003061906825338	SRGN/B3GNT5/SERPINB9/CPEB4/PDE4B/HSP90AA1/PTGS2/RGS2	8
MP	MP	LTF danger signal response pathway	LTF danger signal response pathway	5/185	20/12964	7.30425335734251e-06	0.000400444948767248	0.0003061906825338	CXCL8/TNF/CD14/IL1B/NFKB1	5
MP	MP	Ferroptosis	Ferroptosis	6/185	40/12964	1.99688043917937e-05	0.000979522404902723	0.000748968452811321	FTL/FTH1/HMOX1/SAT1/SLC40A1/TFRC	6
MP	MP	Microglia Pathogen Phagocytosis Pathway	Microglia Pathogen Phagocytosis Pathway	6/185	40/12964	1.99688043917937e-05	0.000979522404902723	0.000748968452811321	TYROBP/FCER1G/C1QB/LYN/CYBA/HCK	6
MP	MP	Trafficking and processing of endosomal TLR	Trafficking and processing of endosomal TLR	4/185	13/12964	2.59548696408876e-05	0.00115559346122485	0.000883596988083603	CTSS/LGMN/CTSL/CTSB	4
MP	MP	Cytokine-cytokine receptor interaction	Cytokine-cytokine receptor interaction	14/185	265/12964	2.66812413287612e-05	0.00115559346122485	0.000883596988083603	CXCL8/CXCL3/TNF/IL10RA/IL1B/TNFRSF10D/CSF1R/CXCL2/CXCL16/CSF2RA/PLEKHO2/IL1R2/VEGFA/CXCL1	14
MP	MP	NOD-like receptor signaling pathway	NOD-like receptor signaling pathway	7/185	62/12964	2.72779572392132e-05	0.00115559346122485	0.000883596988083603	CXCL8/TNF/IL1B/CXCL2/HSP90AA1/NFKB1/CXCL1	7
MP	MP	Allograft Rejection	Allograft Rejection	8/185	89/12964	3.89532948019272e-05	0.00157845525023461	0.00120692817303912	C1QB/CXCL8/HLA-DRA/HLA-DRB1/TNF/IL1B/HLA-DMB/VEGFA	8
MP	MP	IL-18 signaling pathway	IL-18 signaling pathway	14/185	279/12964	4.69364823393255e-05	0.00182270006417714	0.00139368414665453	CXCL8/HMOX1/CD83/CXCL3/TNF/MMP9/IL1B/CXCL2/CXCL16/VEGFA/NFKB1/CEBPB/PTGS2/COX17	14
MP	MP	Toll Like Receptor 9 (TLR9) Cascade	Toll Like Receptor 9 (TLR9) Cascade	8/185	94/12964	5.77866862610636e-05	0.00206409437195455	0.00157826054869351	CD14/DUSP6/MAPK7/PELI1/IRF7/MAP2K3/NFKB1/MAP3K8	8
MP	MP	MAPK Signaling Pathway	MAPK Signaling Pathway	13/185	249/12964	5.87789452675107e-05	0.00206409437195455	0.00157826054869351	TNF/CD14/IL1B/DUSP6/MAPK7/HSPA1A/MAP2K3/HSPA1B/NF1/IL1R2/NFKB1/MAP3K8/FLNA	13
MP	MP	Asthma	Asthma	5/185	30/12964	5.9796725367782e-05	0.00206409437195455	0.00157826054869351	FCER1G/HLA-DRA/HLA-DRB1/TNF/HLA-DMB	5
MP	MP	MyD88-independent TLR4 cascade	MyD88-independent TLR4 cascade	8/185	97/12964	7.2347533501738e-05	0.00236061698254904	0.00180498949309431	CD14/DUSP6/MAPK7/IRF7/MAP2K3/NFKB1/TANK/MAP3K8	8
MP	MP	Structural Pathway of Interleukin 1 (IL-1)	Structural Pathway of Interleukin 1 (IL-1)	6/185	50/12964	7.34526743497019e-05	0.00236061698254904	0.00180498949309431	IRF7/MAP2K3/EIF4E/NFKB1/TANK/MAP3K8	6
MP	MP	Chemokine signaling pathway	Chemokine signaling pathway	11/185	190/12964	8.81314814722794e-05	0.00273795135773881	0.00209350922655204	CXCL8/CXCL3/CXCL2/CXCL16/PXN/LYN/NFKB1/FOXO3/CXCL1/HCK/PREX1	11
MP	MP	Toll-like receptor signaling pathway	Toll-like receptor signaling pathway	8/185	102/12964	0.000103332959826471	0.00303413136441037	0.00231997620703165	CXCL8/TNF/CD14/IL1B/IRF7/MAP2K3/NFKB1/MAP3K8	8
MP	MP	Ebola Virus Pathway on Host	Ebola Virus Pathway on Host	9/185	131/12964	0.000107088032774857	0.00303413136441037	0.00231997620703165	HLA-DRA/HLA-DRB1/HLA-DMB/IRF7/CTSL/ITGA5/NFKB1/FLNA/CTSB	9
MP	MP	Sudden Infant Death Syndrome (SIDS) Susceptibility Pathways	Sudden Infant Death Syndrome (SIDS) Susceptibility Pathways	10/185	162/12964	0.000109062430594362	0.00303413136441037	0.00231997620703165	CXCL8/POU2F2/TNF/HDAC9/IL1B/IL1RN/MECP2/VEGFA/NFKB1/CEBPB	10
MP	MP	Toll Like Receptor TLR1:TLR2 Cascade	Toll Like Receptor TLR1:TLR2 Cascade	8/185	103/12964	0.000110687195697374	0.00303413136441037	0.00231997620703165	CD14/DUSP6/MAPK7/PELI1/MAP2K3/S100A8/NFKB1/MAP3K8	8
MP	MP	Toll-like Receptor Signaling Pathway	Toll-like Receptor Signaling Pathway	8/185	104/12964	0.000118469084872993	0.00308358876793968	0.00235779263146054	CXCL8/TNF/CD14/IL1B/IRF7/MAP2K3/NFKB1/MAP3K8	8
MP	MP	MAPK signaling pathway	MAPK signaling pathway	13/185	267/12964	0.000119108579019129	0.00308358876793968	0.00235779263146054	TNF/CD14/IL1B/DUSP6/MAPK7/HSPA1A/MAP2K3/HSPA1B/NF1/IL1R2/NFKB1/MAP3K8/FLNA	13
MP	MP	Signal transduction through IL1R	Signal transduction through IL1R	5/185	35/12964	0.000128572110640382	0.00322694272555602	0.00246740481725935	TNF/IL1B/MAP2K3/IL1RN/NFKB1	5
MP	MP	Overview of nanoparticle effects	Overview of nanoparticle effects	4/185	19/12964	0.00013157062614928	0.00322694272555602	0.00246740481725935	CXCL8/HMOX1/TNF/PTGS2	4
MP	MP	Senescence and Autophagy in Cancer	Senescence and Autophagy in Cancer	8/185	108/12964	0.000154263583553509	0.00368650409927872	0.00281879746466195	CXCL8/IL1B/PLAU/IRF7/MAP2K3/CXCL1/CEBPB/RB1	8
MP	MP	Photodynamic therapy-induced HIF-1 survival signaling	Photodynamic therapy-induced HIF-1 survival signaling	5/185	37/12964	0.000168699687785796	0.00393070272540904	0.00300551812186799	PMAIP1/MCL1/VEGFA/BCL2A1/PTGS2	5
MP	MP	Nuclear Receptors Meta-Pathway	Nuclear Receptors Meta-Pathway	14/185	321/12964	0.00020748289060374	0.00471644034250453	0.00360631365696359	FTL/FTH1/HMOX1/TNF/SRGN/IL1B/B3GNT5/HSPA1A/SERPINB9/CPEB4/PDE4B/HSP90AA1/PTGS2/RGS2	14
MP	MP	Regulation of toll-like receptor signaling pathway	Regulation of toll-like receptor signaling pathway	9/185	145/12964	0.000231498298109901	0.00513705747234353	0.00392792851680209	CXCL8/TNF/CD14/IL1B/PELI1/IRF7/MAP2K3/NFKB1/MAP3K8	9
MP	MP	Graft-versus-host disease	Graft-versus-host disease	5/185	41/12964	0.000276956143581255	0.00586643467767566	0.00448562940680644	HLA-DRA/HLA-DRB1/TNF/IL1B/HLA-DMB	5
MP	MP	Oxidative Damage	Oxidative Damage	5/185	41/12964	0.000276956143581255	0.00586643467767566	0.00448562940680644	C1QB/C5AR1/TNF/TNK2/NFKB1	5
MP	MP	Semaphorin interactions	Semaphorin interactions	6/185	64/12964	0.000293824027773111	0.00608542208632309	0.00465307290765838	TYROBP/PTPRC/HSP90AA1/NRP1/PLXND1/FES	6
MP	MP	Fibrin Complement Receptor 3 Signaling Pathway	Fibrin Complement Receptor 3 Signaling Pathway	5/185	42/12964	0.000310780958589637	0.00629669246533786	0.00481461576579369	TYROBP/CXCL3/TNF/CD14/NFKB1	5
MP	MP	EBV LMP1 signaling	EBV LMP1 signaling	4/185	24/12964	0.000341130766168095	0.00675011704248975	0.00516131605801396	CXCL8/TNF/HSP90AA1/NFKB1	4
MP	MP	Type I diabetes mellitus	Type I diabetes mellitus	5/185	43/12964	0.000347645512917927	0.00675011704248975	0.00516131605801396	HLA-DRA/HLA-DRB1/TNF/IL1B/HLA-DMB	5
MP	MP	Apoptosis Modulation and Signaling	Apoptosis Modulation and Signaling	7/185	93/12964	0.000362539699097107	0.00686214223132287	0.00524697344771356	PMAIP1/TNFRSF10D/HSPA1A/MCL1/IL1R2/NFKB1/BCL2A1	7
MP	MP	Platelet activation, signaling and aggregation	Platelet activation, signaling and aggregation	12/185	261/12964	0.000368140677646077	0.00686214223132287	0.00524697344771356	FCER1G/PLEK/F13A1/SRGN/PSAP/FERMT3/LYN/VEGFA/GNA13/LCP2/GNA15/FLNA	12
MP	MP	TNF alpha Signaling Pathway	TNF alpha Signaling Pathway	7/185	94/12964	0.000387060056451732	0.00707333279633361	0.00540845527797363	TNF/MAP2K3/HSP90AA1/NFKB1/CYBA/TANK/MAP3K8	7
MP	MP	MHC class II antigen presentation	MHC class II antigen presentation	8/185	126/12964	0.000442823995048118	0.00793676852663166	0.00606866082282542	HLA-DRA/CD74/HLA-DRB1/CTSS/HLA-DMB/LGMN/CTSL/CTSB	8
MP	MP	Purinergic signaling in leishmaniasis infection	Purinergic signaling in leishmaniasis infection	4/185	26/12964	0.000469372245940479	0.00825386666446277	0.00631112235355918	HMOX1/IL1B/P2RX7/NFKB1	4
MP	MP	Thymic Stromal LymphoPoietin (TSLP) Signaling Pathway	Thymic Stromal LymphoPoietin (TSLP) Signaling Pathway	5/185	47/12964	0.000529059700648152	0.00913117853711255	0.00698193795982065	CXCL8/LYN/NFKB1/HCK/FES	5
MP	MP	VEGFA-VEGFR2 Signaling Pathway	VEGFA-VEGFR2 Signaling Pathway	16/185	438/12964	0.000540975373388732	0.00916707359996905	0.00700938426381189	CXCL8/HDAC9/PLAU/HSPA1A/MAP2K3/PXN/EIF4E/PLAUR/VEGFA/HSP90AA1/NFKB1/FOXO3/SH3BGRL3/TPP1/PDE4DIP/PTGS2	16
MP	MP	Iron metabolism in placenta	Iron metabolism in placenta	3/185	12/12964	0.000572101012871977	0.00937448030219338	0.00716797285360845	FTH1/SLC40A1/TFRC	3
MP	MP	G alpha (i) signalling events	G alpha (i) signalling events	13/185	314/12964	0.000573331949812256	0.00937448030219338	0.00716797285360845	CXCL8/FPR3/GPR183/C5AR1/CXCL3/RGS1/PSAP/CXCL2/CXCL16/PDE4B/CXCL1/GNA15/RGS10	13
MP	MP	Osteopontin Signaling	Osteopontin Signaling	3/185	13/12964	0.000735944855841305	0.0118258725111051	0.00904237145924798	MMP9/PLAU/NFKB1	3
MP	MP	Leishmania infection	Leishmania infection	14/185	366/12964	0.000772717371083907	0.0120194678113967	0.00919039948985266	HLA-DRA/HMOX1/HLA-DRB1/TNF/IL1B/HLA-DMB/FCGR2A/P2RX7/LYN/NFKB1/CYBA/HCK/PTGS2/MYO9B	14
MP	MP	Photodynamic therapy-induced AP-1 survival signaling.	Photodynamic therapy-induced AP-1 survival signaling.	5/185	51/12964	0.000773785481420386	0.0120194678113967	0.00919039948985266	TNF/MAP2K3/MCL1/HSP90AA1/RB1	5
MP	MP	TLR4 Signaling and Tolerance	TLR4 Signaling and Tolerance	4/185	30/12964	0.000822966017520579	0.0125738414480193	0.00961428807353635	CXCL8/TNF/IRF7/NFKB1	4
MP	MP	Vitamin B12 Metabolism	Vitamin B12 Metabolism	5/185	53/12964	0.000923815169400973	0.0138238667678283	0.0105700901308107	TNF/IL1B/LDLR/NFKB1/ABCA1	5
MP	MP	Oligodendrocyte specification and differentiation, leading to Myelin Components for CNS	Oligodendrocyte specification and differentiation, leading to Myelin Components for CNS	4/185	31/12964	0.000934445929584961	0.0138238667678283	0.0105700901308107	TNF/IL1B/CXCL2/CXCL1	4
MP	MP	COVID-19 Adverse Outcome Pathway	COVID-19 Adverse Outcome Pathway	3/185	15/12964	0.00114645833996674	0.0161027519493576	0.0123125853509319	CXCL8/TNF/IL1B	3
MP	MP	Phytochemical activity on NRF2 transcriptional activation	Phytochemical activity on NRF2 transcriptional activation	3/185	15/12964	0.00114645833996674	0.0161027519493576	0.0123125853509319	HMOX1/MAF/CEBPB	3
MP	MP	Response of EIF2AK1 (HRI) to heme deficiency	Response of EIF2AK1 (HRI) to heme deficiency	3/185	15/12964	0.00114645833996674	0.0161027519493576	0.0123125853509319	EIF2AK1/ATF5/CEBPB	3
MP	MP	Endocytosis	Endocytosis	9/185	181/12964	0.00115760126674566	0.0161027519493576	0.0123125853509319	CSF1R/HSPA1A/DAB2/HSPA1B/LDLR/IQSEC1/TFRC/PIKFYVE/SMAP2	9
MP	MP	Cardiac Hypertrophic Response	Cardiac Hypertrophic Response	5/185	57/12964	0.00128745696224344	0.0176457336589836	0.0134923895269165	TNF/HDAC9/MAPK7/MAP2K3/NFKB1	5
MP	MP	Chemokine receptors bind chemokines	Chemokine receptors bind chemokines	5/185	58/12964	0.00139285475498646	0.0180741040062741	0.0138199326996245	CXCL8/CXCL3/CXCL2/CXCL16/CXCL1	5
MP	MP	Iron uptake and transport	Iron uptake and transport	5/185	58/12964	0.00139285475498646	0.0180741040062741	0.0138199326996245	FTL/FTH1/HMOX1/SLC40A1/TFRC	5
MP	MP	Sema3A PAK dependent Axon repulsion	Sema3A PAK dependent Axon repulsion	3/185	16/12964	0.00139628271293105	0.0180741040062741	0.0138199326996245	HSP90AA1/NRP1/FES	3
MP	MP	The NLRP3 inflammasome	The NLRP3 inflammasome	3/185	16/12964	0.00139628271293105	0.0180741040062741	0.0138199326996245	HMOX1/P2RX7/NFKB1	3
MP	MP	Activation of IRF3/IRF7 mediated by TBK1/IKK epsilon	Activation of IRF3/IRF7 mediated by TBK1/IKK epsilon	3/185	17/12964	0.00167778303909393	0.0214204629100759	0.0163786462504194	CD14/IRF7/TANK	3
MP	MP	Novel intracellular components of RIG-I-like receptor (RLR) pathway	Novel intracellular components of RIG-I-like receptor (RLR) pathway	5/185	61/12964	0.00174729856663251	0.0220065170824527	0.0168267586004298	CXCL8/TNF/IRF7/NFKB1/TANK	5
MP	MP	Allograft rejection	Allograft rejection	4/185	37/12964	0.00183509308343529	0.0227365018018167	0.017384924011554	HLA-DRA/HLA-DRB1/TNF/HLA-DMB	4
MP	MP	T-Cell antigen Receptor (TCR) pathway during Staphylococcus aureus infection	T-Cell antigen Receptor (TCR) pathway during Staphylococcus aureus infection	5/185	62/12964	0.00187893358874617	0.0227365018018167	0.017384924011554	TNF/PTPRC/LCP2/NFKB1/MAP3K8	5
MP	MP	Selenium Micronutrient Network	Selenium Micronutrient Network	6/185	91/12964	0.00190284027955119	0.0227365018018167	0.017384924011554	TNF/IL1B/LDLR/NFKB1/ABCA1/PTGS2	6
MP	MP	T-Cell antigen Receptor (TCR) Signaling Pathway	T-Cell antigen Receptor (TCR) Signaling Pathway	6/185	91/12964	0.00190284027955119	0.0227365018018167	0.017384924011554	CD83/IL1B/SH2B3/LCP2/NFKB1/MAP3K8	6
MP	MP	4-hydroxytamoxifen, Dexamethasone, and Retinoic Acids Regulation of p27 Expression	4-hydroxytamoxifen, Dexamethasone, and Retinoic Acids Regulation of p27 Expression	3/185	18/12964	0.00199233198623214	0.0235044735590931	0.0179721353055184	MAP2K3/EIF4E/TSC1	3
MP	MP	Other semaphorin interactions	Other semaphorin interactions	3/185	19/12964	0.00234122474124768	0.0269385365289239	0.020597909679333	TYROBP/PTPRC/PLXND1	3
MP	MP	Scavenging by Class A Receptors	Scavenging by Class A Receptors	3/185	19/12964	0.00234122474124768	0.0269385365289239	0.020597909679333	FTL/FTH1/COLEC12	3
MP	MP	Pathways in cancer	Pathways in cancer	12/185	325/12964	0.00244831774717661	0.0278272212240073	0.0212774212431138	CXCL8/SPI1/MMP9/CSF1R/CSF2RA/FZD1/VEGFA/RALGDS/HSP90AA1/NFKB1/RB1/PTGS2	12
MP	MP	Oncostatin M Signaling Pathway	Oncostatin M Signaling Pathway	5/185	66/12964	0.00247887402740307	0.0278350673920441	0.0212834206284322	PXN/LDLR/VEGFA/NFKB1/CEBPB	5
MP	MP	Bladder Cancer	Bladder Cancer	4/185	41/12964	0.00269197318420739	0.0298680834247772	0.0228379178660201	CXCL8/MMP9/VEGFA/RB1	4
MP	MP	aspirin and miRNAs	aspirin and miRNAs	3/185	20/12964	0.00272568136275951	0.029886294471669	0.0228518425088321	VEGFA/NFKB1/PTGS2	3
MP	MP	Response to elevated platelet cytosolic Ca2+	Response to elevated platelet cytosolic Ca2+	7/185	132/12964	0.00283540405443575	0.0307278671945828	0.0234953310263525	PLEK/F13A1/SRGN/PSAP/FERMT3/VEGFA/FLNA	7
MP	MP	Bladder cancer	Bladder cancer	4/185	42/12964	0.0029426249974303	0.03152329307592	0.0241035344617098	CXCL8/MMP9/VEGFA/RB1	4
MP	MP	Complement and coagulation cascades	Complement and coagulation cascades	5/185	69/12964	0.00301222313010889	0.0319021813325168	0.0243932423335373	C1QB/F13A1/C5AR1/PLAU/PLAUR	5
MP	MP	Inflammasomes	Inflammasomes	3/185	21/12964	0.00314684907699297	0.0325873704417494	0.0249171558494063	HMOX1/P2RX7/NFKB1	3
MP	MP	Pathogenesis of SARS-CoV-2 Mediated by nsp9-nsp10 Complex	Pathogenesis of SARS-CoV-2 Mediated by nsp9-nsp10 Complex	3/185	21/12964	0.00314684907699297	0.0325873704417494	0.0249171558494063	CXCL8/HLA-DRA/HLA-DRB1	3
MP	MP	Signaling by SCF-KIT	Signaling by SCF-KIT	4/185	43/12964	0.00320877673943158	0.0326093069483888	0.0249339290761906	MMP9/SH2B3/LYN/FES	4
MP	MP	MicroRNAs in cardiomyocyte hypertrophy	MicroRNAs in cardiomyocyte hypertrophy	6/185	101/12964	0.00321894446271649	0.0326093069483888	0.0249339290761906	TNF/HDAC9/MAPK7/MAP2K3/FZD1/NFKB1	6
MP	MP	Interleukin-1 signaling	Interleukin-1 signaling	6/185	102/12964	0.00338045733692395	0.0334627487913653	0.0255864930333796	IL1B/PELI1/IL1R2/IL1RN/NFKB1/MAP3K8	6
MP	MP	Interleukin-17 signaling	Interleukin-17 signaling	5/185	71/12964	0.00341090250555762	0.0334627487913653	0.0255864930333796	DUSP6/MAPK7/MAP2K3/NFKB1/MAP3K8	5
MP	MP	RIG-I-like receptor signaling pathway	RIG-I-like receptor signaling pathway	5/185	71/12964	0.00341090250555762	0.0334627487913653	0.0255864930333796	CXCL8/TNF/IRF7/NFKB1/TANK	5
MP	MP	TBC/RABGAPs	TBC/RABGAPs	4/185	44/12964	0.00349088193117977	0.0338906454152036	0.0259136739847445	GGA1/TSC1/RAB7B/TBC1D20	4
MP	MP	STING pathway in Kawasaki-like disease and COVID-19	STING pathway in Kawasaki-like disease and COVID-19	3/185	22/12964	0.00360580451817026	0.0342919368462723	0.026220511909788	IL1B/FCGR2A/NFKB1	3
MP	MP	Vitamin D in inflammatory diseases	Vitamin D in inflammatory diseases	3/185	22/12964	0.00360580451817026	0.0342919368462723	0.026220511909788	TNF/MAP2K3/NFKB1	3
MP	MP	Folate Metabolism	Folate Metabolism	5/185	73/12964	0.00384619006385668	0.0362085771668123	0.0276860252337158	TNF/IL1B/LDLR/NFKB1/ABCA1	5
MP	MP	Kynurenine Pathway and links to Cellular Senescence	Kynurenine Pathway and links to Cellular Senescence	3/185	23/12964	0.00410355591458228	0.0378664763603038	0.0289536983238375	TNF/EIF2AK1/IL1R2	3
MP	MP	NRF2-ARE regulation	NRF2-ARE regulation	3/185	23/12964	0.00410355591458228	0.0378664763603038	0.0289536983238375	HMOX1/MAF/CEBPB	3
MP	MP	Head and Neck Squamous Cell Carcinoma	Head and Neck Squamous Cell Carcinoma	5/185	76/12964	0.00457171582490117	0.0417729328314499	0.0319406771254705	EIF4E/TSC1/VEGFA/NFKB1/RB1	5
MP	MP	SARS-CoV Infections	SARS-CoV Infections	7/185	146/12964	0.00494219347972249	0.0447196536223433	0.0341938169215343	MBD3/CTSL/ATP1B1/VEGFA/HSP90AA1/IMPDH1/RB1	7
MP	MP	IL1 and megakaryocytes in obesity	IL1 and megakaryocytes in obesity	3/185	25/12964	0.00521915020204981	0.0467716152722156	0.03576280047356	MMP9/IL1B/NFKB1	3
MP	MP	Fc epsilon RI signaling pathway	Fc epsilon RI signaling pathway	5/185	79/12964	0.00538973387712354	0.0478403045093252	0.0365799482186731	FCER1G/TNF/MAP2K3/LYN/LCP2	5
MP	MP	Hepatitis C and Hepatocellular Carcinoma	Hepatitis C and Hepatocellular Carcinoma	4/185	50/12964	0.00554308282061116	0.0487372942340528	0.03726581002536	CXCL8/VEGFA/NFKB1/PTGS2	4
SMC	SMC	Smooth Muscle Contraction	Smooth Muscle Contraction	9/128	38/12964	8.59390910946989e-11	6.79778210559068e-08	5.25585388694948e-08	MYL9/TPM2/MYH11/ACTA2/CALD1/TPM1/MYLK/LMOD1/ITGA1	9
SMC	SMC	Response to metal ions	Response to metal ions	6/128	14/12964	2.31794472311438e-09	9.16747137991739e-07	7.08803096910241e-07	MT1A/MT1M/MT2A/CSRP1/MT1X/MT1F	6
SMC	SMC	Focal Adhesion	Focal Adhesion	14/128	202/12964	1.15903620338089e-08	3.05599212291429e-06	2.36280713741859e-06	MYL9/PDGFRB/MYLK/CAV1/FLNA/CCND1/TNC/COL4A2/ITGA1/LAMA5/COL4A1/PDGFA/PPP1R12B/PTK2	14
SMC	SMC	Metallothioneins bind metals	Metallothioneins bind metals	5/128	11/12964	3.82220391670112e-08	7.55840824527647e-06	5.84394862000882e-06	MT1A/MT1M/MT2A/MT1X/MT1F	5
SMC	SMC	TGF-beta Signaling Pathway	TGF-beta Signaling Pathway	11/128	133/12964	7.67359114136632e-08	1.05564116365624e-05	8.16192050148744e-06	JUNB/CDKN1A/MYC/CAV1/ATF3/ZEB2/CCND1/TNC/TGFB1I1/MEF2C/PTK2	11
SMC	SMC	Focal adhesion	Focal adhesion	13/128	199/12964	8.00739188614086e-08	1.05564116365624e-05	8.16192050148744e-06	MYL9/PDGFRB/MYLK/CAV1/FLNA/CCND1/TNC/COL4A2/ITGA1/LAMA5/COL4A1/PDGFA/PTK2	13
SMC	SMC	Vascular smooth muscle contraction	Vascular smooth muscle contraction	10/128	115/12964	1.91802999899754e-07	2.16737389886722e-05	1.67575252543996e-05	MYL9/MYH11/ACTA2/CALD1/MYLK/RAMP1/AVPR1A/PTGIR/PPP1R12B/ADCY3	10
SMC	SMC	Small cell lung cancer	Small cell lung cancer	9/128	106/12964	9.85110638153765e-07	9.74028143474535e-05	7.53091158904392e-05	GADD45B/CDKN1A/MYC/CYCS/CCND1/COL4A2/LAMA5/COL4A1/PTK2	9
SMC	SMC	VEGFA-VEGFR2 Signaling Pathway	VEGFA-VEGFR2 Signaling Pathway	17/128	438/12964	1.39598071408634e-06	0.000122691193871366	9.48613795186158e-05	MYH11/CCL2/PTMA/CSRP1/ADAMTS1/LDHA/CAV1/NR4A1/RCAN2/CYCS/CCND1/JAG1/CSRP2/MEF2C/FHL2/PTK2/APOLD1	17
SMC	SMC	RHO GTPases activate PAKs	RHO GTPases activate PAKs	5/128	21/12964	1.55520344823586e-06	0.000123016592755457	9.51129687815828e-05	MYL9/MYH11/MYLK/FLNA/PPP1R12B	5
SMC	SMC	Muscle contraction	Muscle contraction	11/128	195/12964	3.53737397630955e-06	0.000237049163934654	0.000183279744821391	MYL9/TPM2/MYH11/ACTA2/CALD1/TPM1/MYLK/LMOD1/FXYD1/KCNE4/ITGA1	11
SMC	SMC	Myometrial Relaxation and Contraction Pathways	Myometrial Relaxation and Contraction Pathways	10/128	158/12964	3.59619464881902e-06	0.000237049163934654	0.000183279744821391	ACTA2/RGS5/CALD1/IGFBP5/RGS16/IL6/RAMP1/ATF3/PRKAR2B/ADCY3	10
SMC	SMC	PI3K-Akt Signaling Pathway	PI3K-Akt Signaling Pathway	14/128	345/12964	7.69907926240603e-06	0.00046845936127409	0.000362199599308332	DDIT4/PDGFRB/CDKN1A/MYC/IL6/NTRK2/CCND1/TNC/COL4A2/ITGA1/LAMA5/COL4A1/PDGFA/PTK2	14
SMC	SMC	Laminin interactions	Laminin interactions	5/128	30/12964	1.01424321175519e-05	0.000573047414641681	0.000443064139872003	COL18A1/COL4A2/ITGA1/LAMA5/COL4A1	5
SMC	SMC	Interleukin-4 and Interleukin-13 signaling	Interleukin-4 and Interleukin-13 signaling	8/128	111/12964	1.36680556705845e-05	0.00072076213569549	0.000557273006639271	CEBPD/CCL2/JUNB/CDKN1A/MYC/IL6/CCND1/LAMA5	8
SMC	SMC	Spinal Cord Injury	Spinal Cord Injury	8/128	119/12964	2.27306667548523e-05	0.00112374733769301	0.000868849827932184	CCL2/MYC/IL6/NR4A1/ZFP36/CCND1/BTG2/COL4A1	8
SMC	SMC	Hippo-Merlin Signaling Dysregulation	Hippo-Merlin Signaling Dysregulation	8/128	123/12964	2.88838519930911e-05	0.00122204833993369	0.000944853397433594	PDGFRB/MYC/NTRK2/CCND1/ITGA1/PRKAR2B/CDH6/PTK2	8
SMC	SMC	Nuclear Events (kinase and transcription factor activation)	Nuclear Events (kinase and transcription factor activation)	6/128	61/12964	2.9322518100432e-05	0.00122204833993369	0.000944853397433594	JUNB/RRAD/ID4/ID1/MEF2C/ARC	6
SMC	SMC	Zinc homeostasis	Zinc homeostasis	5/128	37/12964	2.93538792145893e-05	0.00122204833993369	0.000944853397433594	MT1A/MT1M/MT2A/MT1X/MT1F	5
SMC	SMC	Androgen receptor signaling pathway	Androgen receptor signaling pathway	7/128	91/12964	3.1565407532133e-05	0.00124841186789586	0.000965236935587856	CDKN1A/CAV1/FLNA/CCND1/TGFB1I1/FHL2/PTK2	7
SMC	SMC	NGF-stimulated transcription	NGF-stimulated transcription	5/128	39/12964	3.81646550764999e-05	0.00143753534121483	0.00111146188468403	JUNB/RRAD/ID4/ID1/ARC	5
SMC	SMC	Pathways in cancer	Pathways in cancer	12/128	325/12964	8.84766349767601e-05	0.00308034773678271	0.00238163821288276	PDGFRB/CDKN1A/MYC/IL6/CYCS/EPAS1/CCND1/COL4A2/LAMA5/COL4A1/PDGFA/PTK2	12
SMC	SMC	Vitamin D Receptor Pathway	Vitamin D Receptor Pathway	9/128	185/12964	8.95676333072089e-05	0.00308034773678271	0.00238163821288276	TPM1/IGFBP5/JUNB/CDKN1A/MYC/ID4/CCND1/CLMN/ID1	9
SMC	SMC	IL-18 signaling pathway	IL-18 signaling pathway	11/128	279/12964	9.87372429126434e-05	0.0032542149643292	0.0025160674619406	ACTA2/CCL2/RGS16/IL6/NR4A1/IRF1/CYCS/ATF3/CEBPB/EPS8/BTG2	11
SMC	SMC	Hepatitis C and Hepatocellular Carcinoma	Hepatitis C and Hepatocellular Carcinoma	5/128	50/12964	0.000128771751106757	0.00407433820501781	0.00315016367970636	CDKN1A/MYC/IL6/CCND1/COL4A2	5
SMC	SMC	Copper homeostasis	Copper homeostasis	5/128	54/12964	0.000186245793318274	0.00566617009672133	0.00438092331651486	MT1A/MT2A/MT1X/CCND1/MT1F	5
SMC	SMC	Non-integrin membrane-ECM interactions	Non-integrin membrane-ECM interactions	5/128	59/12964	0.000283457434839649	0.00810657411300329	0.00626777504778084	TNC/COL4A2/LAMA5/COL4A1/PDGFA	5
SMC	SMC	Hair Follicle Development: Organogenesis - Part 2 of 3	Hair Follicle Development: Organogenesis - Part 2 of 3	4/128	33/12964	0.00029720688909873	0.00810657411300329	0.00626777504778084	MYC/CCND1/LAMA5/PDGFA	4
SMC	SMC	Mammary gland development pathway - Pregnancy and lactation (Stage 3 of 4)	Mammary gland development pathway - Pregnancy and lactation (Stage 3 of 4)	4/128	33/12964	0.00029720688909873	0.00810657411300329	0.00626777504778084	MYC/CAV1/CEBPB/CCND1	4
SMC	SMC	Adipogenesis	Adipogenesis	7/128	131/12964	0.000314260422425986	0.00828599980463182	0.00640650194489466	CEBPD/GADD45B/CDKN1A/IL6/EPAS1/CEBPB/MEF2C	7
SMC	SMC	Signaling by NTRKs	Signaling by NTRKs	7/128	134/12964	0.000360702737353227	0.00920373758859362	0.00711607098139982	JUNB/RRAD/NTRK2/ID4/ID1/MEF2C/ARC	7
SMC	SMC	Lung fibrosis	Lung fibrosis	5/128	63/12964	0.000385643787751834	0.00924376473065761	0.00714701884158902	MT2A/CCL2/IL6/CEBPB/PDGFA	5
SMC	SMC	Notch Signaling Pathway Netpath	Notch Signaling Pathway Netpath	5/128	63/12964	0.000385643787751834	0.00924376473065761	0.00714701884158902	CDKN1A/MYC/NOTCH3/CCND1/JAG1	5
SMC	SMC	H19 action Rb-E2F1 signaling and CDK-Beta-catenin activity	H19 action Rb-E2F1 signaling and CDK-Beta-catenin activity	3/128	16/12964	0.000479264425836651	0.0111499459069644	0.00862082450189146	CCND1/JAG1/CSRP2	3
SMC	SMC	Striated Muscle Contraction Pathway	Striated Muscle Contraction Pathway	4/128	38/12964	0.000516085072360373	0.0116635226353444	0.00901790758019178	MYL9/TPM2/ACTA2/TPM1	4
SMC	SMC	Ectoderm Differentiation	Ectoderm Differentiation	7/128	144/12964	0.000556630271053007	0.0119302786996837	0.00922415586468327	CCL2/MYC/NR2F2/TSC22D1/BCOR/CDH6/FHL2	7
SMC	SMC	Amplification and Expansion of Oncogenic Pathways as Metastatic Traits	Amplification and Expansion of Oncogenic Pathways as Metastatic Traits	3/128	17/12964	0.00057777797729755	0.0119302786996837	0.00922415586468327	EPAS1/JAG1/TNC	3
SMC	SMC	FOXO-mediated transcription of cell cycle genes	FOXO-mediated transcription of cell cycle genes	3/128	17/12964	0.00057777797729755	0.0119302786996837	0.00922415586468327	CDKN1A/CAV1/BTG1	3
SMC	SMC	DNA Damage Response	DNA Damage Response	5/128	69/12964	0.000588218545243572	0.0119302786996837	0.00922415586468327	GADD45B/CDKN1A/MYC/CYCS/CCND1	5
SMC	SMC	Mammary gland development pathway - Embryonic development (Stage 1 of 4)	Mammary gland development pathway - Embryonic development (Stage 1 of 4)	3/128	18/12964	0.000688348729163556	0.0132800937748384	0.0102677949074204	MYC/ZEB2/CCND1	3
SMC	SMC	TGF-B Signaling in Thyroid Cells for Epithelial-Mesenchymal Transition	TGF-B Signaling in Thyroid Cells for Epithelial-Mesenchymal Transition	3/128	18/12964	0.000688348729163556	0.0132800937748384	0.0102677949074204	TNC/ID1/CDH6	3
SMC	SMC	Chromosomal and microsatellite instability in colorectal cancer	Chromosomal and microsatellite instability in colorectal cancer	5/128	74/12964	0.00081068077311984	0.0139549554059506	0.0107895789352017	GADD45B/CDKN1A/MYC/CYCS/CCND1	5
SMC	SMC	Primary Focal Segmental Glomerulosclerosis FSGS	Primary Focal Segmental Glomerulosclerosis FSGS	5/128	74/12964	0.00081068077311984	0.0139549554059506	0.0107895789352017	CDKN1A/JAG1/FAT1/LAMA5/PTK2	5
SMC	SMC	Overview of nanoparticle effects	Overview of nanoparticle effects	3/128	19/12964	0.000811539758121021	0.0139549554059506	0.0107895789352017	IL6/COL4A1/PTK2	3
SMC	SMC	RHO GTPases activate CIT	RHO GTPases activate CIT	3/128	19/12964	0.000811539758121021	0.0139549554059506	0.0107895789352017	MYL9/MYH11/PPP1R12B	3
SMC	SMC	RHO GTPases Activate ROCKs	RHO GTPases Activate ROCKs	3/128	19/12964	0.000811539758121021	0.0139549554059506	0.0107895789352017	MYL9/MYH11/PPP1R12B	3
SMC	SMC	Gastrin Signaling Pathway	Gastrin Signaling Pathway	6/128	114/12964	0.000920376374188805	0.0154897385528371	0.0119762300874288	CDKN1A/MYC/CCND1/JAG1/MEF2C/PTK2	6
SMC	SMC	Focal Adhesion-PI3K-Akt-mTOR-signaling pathway	Focal Adhesion-PI3K-Akt-mTOR-signaling pathway	10/128	309/12964	0.000971269243392301	0.016005707740069	0.012375162947608	DDIT4/PDGFRB/CDKN1A/EPAS1/TNC/COL4A2/LAMA5/COL4A1/PDGFA/PTK2	10
SMC	SMC	Sudden Infant Death Syndrome (SIDS) Susceptibility Pathways	Sudden Infant Death Syndrome (SIDS) Susceptibility Pathways	7/128	162/12964	0.00111554637763835	0.0180081058104476	0.0139233608036064	IL6/SSTR2/NTRK2/CEBPB/MEF2C/PRKAR2B/SLC25A4	7
SMC	SMC	Transcription factor regulation in adipogenesis	Transcription factor regulation in adipogenesis	3/128	22/12964	0.001262170651336	0.0199675397041355	0.0154383399668677	CEBPD/IL6/CEBPB	3
SMC	SMC	MAPK signaling pathway	MAPK signaling pathway	9/128	267/12964	0.00131567179987135	0.0204058116411419	0.0157771994989732	GADD45B/PDGFRB/MYC/NR4A1/NTRK2/FLNA/MEF2C/HSPA2/PDGFA	9
SMC	SMC	Exercise-induced Circadian Regulation	Exercise-induced Circadian Regulation	4/128	49/12964	0.00136250599176662	0.0206600949351603	0.0159738041883401	BTG1/CEBPB/KLF9/RBPMS	4
SMC	SMC	ECM-receptor interaction	ECM-receptor interaction	5/128	84/12964	0.00143654263139547	0.0206600949351603	0.0159738041883401	TNC/COL4A2/ITGA1/LAMA5/COL4A1	5
SMC	SMC	EGFR Tyrosine Kinase Inhibitor Resistance	EGFR Tyrosine Kinase Inhibitor Resistance	5/128	84/12964	0.00143654263139547	0.0206600949351603	0.0159738041883401	PDGFRB/MYC/IL6/CCND1/PDGFA	5
SMC	SMC	Transcriptional regulation of white adipocyte differentiation	Transcriptional regulation of white adipocyte differentiation	5/128	84/12964	0.00143654263139547	0.0206600949351603	0.0159738041883401	CEBPD/ADIRF/NR2F2/CEBPB/ANGPTL4	5
SMC	SMC	Integrin cell surface interactions	Integrin cell surface interactions	5/128	85/12964	0.00151442504040423	0.0213912536957098	0.0165391155728357	COL18A1/TNC/COL4A2/ITGA1/COL4A1	5
SMC	SMC	Photodynamic therapy-induced AP-1 survival signaling.	Photodynamic therapy-induced AP-1 survival signaling.	4/128	51/12964	0.00158282034259763	0.0219651033507846	0.0169827999824418	JUNB/CDKN1A/IL6/CCND1	4
SMC	SMC	Gap junction	Gap junction	5/128	90/12964	0.00195127035908761	0.0266112905868673	0.0205751012455518	PDGFRB/TUBB2B/TUBB4B/PDGFA/ADCY3	5
SMC	SMC	miRNA Regulation of DNA Damage Response	miRNA Regulation of DNA Damage Response	5/128	93/12964	0.00225395235680966	0.0302182426141769	0.0233638950812919	GADD45B/CDKN1A/MYC/CYCS/CCND1	5
SMC	SMC	ATF4 activates genes in response to endoplasmic reticulum stress	ATF4 activates genes in response to endoplasmic reticulum stress	3/128	27/12964	0.00231261526155927	0.0304879778648897	0.023572446788876	CCL2/ATF3/CEBPB	3
SMC	SMC	Signaling by PDGF	Signaling by PDGF	4/128	58/12964	0.00254840574862215	0.0330314806787844	0.0255390116100522	PDGFRB/COL4A2/COL4A1/PDGFA	4
SMC	SMC	Transcriptional regulation by RUNX3	Transcriptional regulation by RUNX3	5/128	96/12964	0.00258949636818635	0.0330314806787844	0.0255390116100522	CDKN1A/MYC/CCND1/JAG1/ZFHX3	5
SMC	SMC	Degradation of the extracellular matrix	Degradation of the extracellular matrix	6/128	140/12964	0.00263082589477044	0.0330314806787844	0.0255390116100522	ADAMTS1/COL18A1/ADAMTS4/COL4A2/LAMA5/COL4A1	6
SMC	SMC	miRNA regulation of prostate cancer signaling pathways	miRNA regulation of prostate cancer signaling pathways	4/128	59/12964	0.00271312926235179	0.0335325819768791	0.0259264490366182	PDGFRB/CDKN1A/CCND1/PDGFA	4
SMC	SMC	The Overlap Between Signal Transduction Pathways that Contribute to a Range of LMNA Laminopathies	The Overlap Between Signal Transduction Pathways that Contribute to a Range of LMNA Laminopathies	4/128	60/12964	0.00288500968316007	0.0351083486058402	0.0271447874642267	CEBPD/JUNB/CDKN1A/CEBPB	4
SMC	SMC	Extracellular matrix organization	Extracellular matrix organization	9/128	301/12964	0.00297158143688567	0.0356139532814631	0.0275357067756073	ADAMTS1/COL18A1/ADAMTS4/TNC/COL4A2/ITGA1/LAMA5/COL4A1/PDGFA	9
SMC	SMC	MAPK Signaling Pathway	MAPK Signaling Pathway	8/128	249/12964	0.00326882744045056	0.0385916791850207	0.0298380006740263	PDGFRB/MYC/NR4A1/NTRK2/FLNA/MEF2C/HSPA2/PDGFA	8
SMC	SMC	Genotoxicity pathway	Genotoxicity pathway	4/128	63/12964	0.00344509406224923	0.0400745500476344	0.0309845147084644	ACTA2/CEBPD/CDKN1A/BTG2	4
SMC	SMC	PERK regulates gene expression	PERK regulates gene expression	3/128	32/12964	0.00378333325608144	0.0429702088552529	0.0332233566370376	CCL2/ATF3/CEBPB	3
SMC	SMC	Melanoma	Melanoma	5/128	105/12964	0.00381335183323772	0.0429702088552529	0.0332233566370376	GADD45B/PDGFRB/CDKN1A/CCND1/PDGFA	5
SMC	SMC	Glioma	Glioma	4/128	65/12964	0.0038569972550227	0.0429702088552529	0.0332233566370376	PDGFRB/CDKN1A/CCND1/PDGFA	4
SMC	SMC	Endometrial cancer	Endometrial cancer	4/128	66/12964	0.00407493854868668	0.0447677276668217	0.0346131476138445	GADD45B/CDKN1A/MYC/CCND1	4
SMC	SMC	White fat cell differentiation	White fat cell differentiation	3/128	33/12964	0.00413194589277971	0.044772180838202	0.0346165906806779	CEBPD/NR2F2/CEBPB	3
SMC	SMC	Senescence and Autophagy in Cancer	Senescence and Autophagy in Cancer	5/128	108/12964	0.00430040102216507	0.045967800115305	0.0355410098702405	IGFBP5/CDKN1A/IL6/IRF1/CEBPB	5
SMC	SMC	Endothelin Pathways	Endothelin Pathways	3/128	34/12964	0.0044994623212759	0.0465920669076842	0.0360236753920614	MYLK/RAMP1/PTGIR	3
SMC	SMC	Association Between Physico-Chemical Features and Toxicity Associated Pathways	Association Between Physico-Chemical Features and Toxicity Associated Pathways	4/128	68/12964	0.00453551093791616	0.0465920669076842	0.0360236753920614	CDKN1A/MYLK/MYC/PTK2	4
SMC	SMC	p53 signaling pathway	p53 signaling pathway	4/128	68/12964	0.00453551093791616	0.0465920669076842	0.0360236753920614	GADD45B/CDKN1A/CYCS/CCND1	4
SMC	SMC	RHO GTPase Effectors	RHO GTPase Effectors	9/128	324/12964	0.00481468839131003	0.0488258784298235	0.0377507956187736	MYL9/MYH11/MYLK/FLNA/TUBB2B/TUBB4B/ARPC1A/PPP1R12B/PTK2	9
TC	TC	TYROBP Causal Network	TYROBP Causal Network	9/131	63/12964	1.24343064725999e-08	1.16260765518809e-05	9.3715404572437e-06	SAMSN1/CD37/TNFRSF1B/IL10RA/ZFP36L2/ITGB2/RUNX3/HCLS1/RGS1	9
TC	TC	Interleukin-4 and Interleukin-13 signaling	Interleukin-4 and Interleukin-13 signaling	10/131	111/12964	1.70636244597539e-07	7.97724443493494e-05	6.43029216483357e-05	ANXA1/TNF/TNFRSF1B/ITGB2/SOCS1/HSPA8/BCL2/MCL1/TGFB1/RORA	10
TC	TC	Cytoplasmic Ribosomal Proteins	Cytoplasmic Ribosomal Proteins	9/131	90/12964	2.94957251466266e-07	9.19283433736529e-05	7.41015410701216e-05	RPS27/RPS29/RPL41/RPL21/RPS12/RPS19/RPS14/RPL34/RPS2	9
TC	TC	Eukaryotic Translation Elongation	Eukaryotic Translation Elongation	9/131	94/12964	4.29387718291462e-07	0.000100369379150629	8.09056858675491e-05	RPS27/RPS29/RPL41/RPL21/RPS12/RPS19/RPS14/RPL34/RPS2	9
TC	TC	Response of EIF2AK4 (GCN2) to amino acid deficiency	Response of EIF2AK4 (GCN2) to amino acid deficiency	9/131	102/12964	8.63854056062344e-07	0.000161540708483658	0.000130214632450661	RPS27/RPS29/RPL41/RPL21/RPS12/RPS19/RPS14/RPL34/RPS2	9
TC	TC	SRP-dependent cotranslational protein targeting to membrane	SRP-dependent cotranslational protein targeting to membrane	9/131	113/12964	2.05085439575952e-06	0.000275962236319725	0.000222447465471346	RPS27/RPS29/RPL41/RPL21/RPS12/RPS19/RPS14/RPL34/RPS2	9
TC	TC	Signaling by ROBO receptors	Signaling by ROBO receptors	12/131	218/12964	2.06602743768778e-06	0.000275962236319725	0.000222447465471346	CXCR4/RPS27/RPS29/RPL41/RPL21/RPS12/RPS19/RPS14/RPL34/RPS2/UBC/EVL	12
TC	TC	Nonsense-Mediated Decay (NMD)	Nonsense-Mediated Decay (NMD)	9/131	116/12964	2.55302183153506e-06	0.000287710613998382	0.000231917590343756	RPS27/RPS29/RPL41/RPL21/RPS12/RPS19/RPS14/RPL34/RPS2	9
TC	TC	Ribosome	Ribosome	8/131	88/12964	2.86186816520789e-06	0.000287710613998382	0.000231917590343756	RPS27/RPS29/RPL41/RPL21/RPS12/RPS19/RPL34/RPS2	8
TC	TC	Endosomal/Vacuolar pathway	Endosomal/Vacuolar pathway	4/131	11/12964	3.11075556559006e-06	0.000287710613998382	0.000231917590343756	HLA-C/HLA-B/B2M/HLA-A	4
TC	TC	Eukaryotic Translation Initiation	Eukaryotic Translation Initiation	9/131	120/12964	3.38483075292214e-06	0.000287710613998382	0.000231917590343756	RPS27/RPS29/RPL41/RPL21/RPS12/RPS19/RPS14/RPL34/RPS2	9
TC	TC	Influenza Infection	Influenza Infection	10/131	157/12964	4.18675378323309e-06	0.000306231923130527	0.000246847235532179	RPS27/RPS29/RPL41/RPL21/RPS12/RPS19/RPS14/RPL34/RPS2/TGFB1	10
TC	TC	Negative regulation of MAPK pathway	Negative regulation of MAPK pathway	6/131	43/12964	4.25777005422124e-06	0.000306231923130527	0.000246847235532179	DUSP2/DUSP4/UBC/DUSP10/DUSP5/PPP2R5C	6
TC	TC	Selenoamino acid metabolism	Selenoamino acid metabolism	9/131	135/12964	8.907983668297e-06	0.000586607279728633	0.000472852026215256	RPS27/RPS29/RPL41/RPL21/RPS12/RPS19/RPS14/RPL34/RPS2	9
TC	TC	Regulation of expression of SLITs and ROBOs	Regulation of expression of SLITs and ROBOs	10/131	172/12964	9.41857101764413e-06	0.000586607279728633	0.000472852026215256	RPS27/RPS29/RPL41/RPL21/RPS12/RPS19/RPS14/RPL34/RPS2/UBC	10
TC	TC	Natural killer cell mediated cytotoxicity	Natural killer cell mediated cytotoxicity	9/131	137/12964	1.00381994392066e-05	0.000586607279728633	0.000472852026215256	CD48/HCST/TNF/HLA-C/HLA-B/ITGB2/HLA-A/LCP2/FYN	9
TC	TC	Signaling by Interleukins	Signaling by Interleukins	16/131	463/12964	1.71033793001758e-05	0.000940685861509668	0.000758267466187359	IL32/ANXA1/TNF/TNFRSF1B/IL10RA/ITGB2/DUSP4/SOCS1/HSPA8/BCL2/MCL1/UBC/TGFB1/RORA/CAPZA1/FYN	16
TC	TC	Viral Acute Myocarditis	Viral Acute Myocarditis	7/131	87/12964	2.7350259346762e-05	0.0014204487948544	0.00114499446902983	CXCR4/TNF/ITGB2/SOCS1/BCL2/TGFB1/FYN	7
TC	TC	Cellular response to starvation	Cellular response to starvation	9/131	157/12964	2.99040393226014e-05	0.0014204487948544	0.00114499446902983	RPS27/RPS29/RPL41/RPL21/RPS12/RPS19/RPS14/RPL34/RPS2	9
TC	TC	Activation of the mRNA upon binding of the cap-binding complex and eIFs, and subsequent binding to 43S	Activation of the mRNA upon binding of the cap-binding complex and eIFs, and subsequent binding to 43S	6/131	60/12964	3.03839314407358e-05	0.0014204487948544	0.00114499446902983	RPS27/RPS29/RPS12/RPS19/RPS14/RPS2	6
TC	TC	T-Cell antigen Receptor (TCR) pathway during Staphylococcus aureus infection	T-Cell antigen Receptor (TCR) pathway during Staphylococcus aureus infection	6/131	62/12964	3.66985120919333e-05	0.00163395756218846	0.0013170994815952	PTPRC/TNF/LCP2/CALM1/MALT1/FYN	6
TC	TC	Interferon gamma signaling	Interferon gamma signaling	7/131	93/12964	4.21735506526521e-05	0.00179237590273771	0.0014447972376698	HLA-C/HLA-B/B2M/SOCS1/IRF3/HLA-A/TRIM22	7
TC	TC	Platelet activation, signaling and aggregation	Platelet activation, signaling and aggregation	11/131	261/12964	6.7140768961488e-05	0.00272941821647788	0.00220012771516821	GNG2/TUBA4A/SRGN/TMSB4X/FERMT3/LCP2/CALM1/TGFB1/RHOG/DGKZ/FYN	11
TC	TC	RAF-independent MAPK1/3 activation	RAF-independent MAPK1/3 activation	4/131	23/12964	7.59735147239189e-05	0.00295980151111934	0.00238583493606693	DUSP2/DUSP4/DUSP10/DUSP5	4
TC	TC	DAP12 interactions	DAP12 interactions	5/131	45/12964	8.62174062144286e-05	0.00322453099241963	0.00259922790945393	HLA-C/HLA-B/B2M/LCP2/FYN	5
TC	TC	Neutrophil degranulation	Neutrophil degranulation	15/131	479/12964	9.761540794663e-05	0.0035104002473115	0.00282966121821	PTPRC/HLA-C/HLA-B/B2M/TNFRSF1B/ITGB2/TMC6/HSPA8/CYBA/HLA-A/RHOF/YPEL5/IQGAP2/RHOG/GLIPR1	15
TC	TC	Antigen Presentation: Folding, assembly and peptide loading of class I MHC	Antigen Presentation: Folding, assembly and peptide loading of class I MHC	4/131	25/12964	0.000106847491281605	0.00370008904993705	0.00298256544864051	HLA-C/HLA-B/B2M/HLA-A	4
TC	TC	Myometrial Relaxation and Contraction Pathways	Myometrial Relaxation and Contraction Pathways	8/131	158/12964	0.000198567619128649	0.00663074013876025	0.00534490283068093	GNG2/PDE4B/RGS1/CALM1/PDE4D/DGKZ/RGS14/GRK6	8
TC	TC	TNFR1-induced NFkappaB signaling pathway	TNFR1-induced NFkappaB signaling pathway	4/131	30/12964	0.000222597736656069	0.00717685806115258	0.00578511722126118	TNF/UBC/CYLD/TNFAIP3	4
TC	TC	rRNA processing	rRNA processing	9/131	205/12964	0.000232250193933822	0.00723846437760411	0.00583477680198653	RPS27/RPS29/RPL41/RPL21/RPS12/RPS19/RPS14/RPL34/RPS2	9
TC	TC	TNFR1-induced proapoptotic signaling	TNFR1-induced proapoptotic signaling	3/131	13/12964	0.000267812334314232	0.00807756556721959	0.0065111589598978	TNF/CYLD/TNFAIP3	3
TC	TC	Negative regulators of DDX58/IFIH1 signaling	Negative regulators of DDX58/IFIH1 signaling	4/131	34/12964	0.000365102931048115	0.0106678512665621	0.00859913482337008	IRF3/UBC/CYLD/TNFAIP3	4
TC	TC	Regulation of TNFR1 signaling	Regulation of TNFR1 signaling	4/131	35/12964	0.000409008070857109	0.0115885620076181	0.00934130075705551	TNF/UBC/CYLD/TNFAIP3	4
TC	TC	B Cell Receptor Signaling Pathway	B Cell Receptor Signaling Pathway	6/131	98/12964	0.000467250513248118	0.0128493891143233	0.010357627476336	PTPRC/HCLS1/DAPP1/MALT1/ETS1/FYN	6
TC	TC	Endocytosis	Endocytosis	8/131	181/12964	0.000496852233501316	0.0131918179121358	0.0106336522657914	CXCR4/HLA-C/HLA-B/HSPA8/HLA-A/ARF6/ARAP2/GRK6	8
TC	TC	Allograft rejection	Allograft rejection	4/131	37/12964	0.000507920261857636	0.0131918179121358	0.0106336522657914	TNF/HLA-C/HLA-B/HLA-A	4
TC	TC	FLT3 Signaling	FLT3 Signaling	4/131	38/12964	0.000563265780398191	0.014233878504657	0.0114736358112405	UBC/CDKN1B/FLT3LG/FYN	4
TC	TC	Protein methylation	Protein methylation	3/131	17/12964	0.000618193338418191	0.0152108097742371	0.0122611199531143	HSPA8/RPS2/CALM1	3
TC	TC	G13 Signaling Pathway	G13 Signaling Pathway	4/131	40/12964	0.00068658874511969	0.016041828186946	0.0129309867513125	ARHGDIB/IQGAP2/CALM1/PIP4K2A	4
TC	TC	Viral myocarditis	Viral myocarditis	5/131	70/12964	0.000698233676346839	0.016041828186946	0.0129309867513125	HLA-C/HLA-B/ITGB2/HLA-A/FYN	5
TC	TC	Antigen processing-Cross presentation	Antigen processing-Cross presentation	6/131	106/12964	0.000709128616119308	0.016041828186946	0.0129309867513125	HLA-C/HLA-B/B2M/CYBA/HLA-A/UBC	6
TC	TC	Glucocorticoid Receptor Pathway	Glucocorticoid Receptor Pathway	5/131	71/12964	0.000745116296002687	0.016041828186946	0.0129309867513125	TSC22D3/SRGN/PDE4B/AKAP13/TNFAIP3	5
TC	TC	Graft-versus-host disease	Graft-versus-host disease	4/131	41/12964	0.000754909561738635	0.016041828186946	0.0129309867513125	TNF/HLA-C/HLA-B/HLA-A	4
TC	TC	Oxidative Damage	Oxidative Damage	4/131	41/12964	0.000754909561738635	0.016041828186946	0.0129309867513125	TNF/TNFRSF1B/BCL2/CDKN1B	4
TC	TC	Interferon alpha/beta signaling	Interferon alpha/beta signaling	5/131	73/12964	0.000845893193672416	0.0175757808018602	0.0141674743080573	HLA-C/HLA-B/SOCS1/IRF3/HLA-A	5
TC	TC	Overview of nanoparticle effects	Overview of nanoparticle effects	3/131	19/12964	0.000868007197993479	0.0176431897853022	0.0142218112989321	TNF/BCL2/CCND3	3
TC	TC	Type I diabetes mellitus	Type I diabetes mellitus	4/131	43/12964	0.000905731924268523	0.0180182840253419	0.0145241670274639	TNF/HLA-C/HLA-B/HLA-A	4
TC	TC	TNF signaling	TNF signaling	4/131	44/12964	0.000988579178036109	0.0192566985721617	0.0155224274446021	TNF/UBC/CYLD/TNFAIP3	4
TC	TC	Interferon Signaling	Interferon Signaling	8/131	203/12964	0.00105218623158332	0.0200774311536817	0.0161840030464803	HLA-C/HLA-B/B2M/SOCS1/IRF3/HLA-A/UBC/TRIM22	8
TC	TC	CDC42 GTPase cycle	CDC42 GTPase cycle	7/131	159/12964	0.00114550898066838	0.0214210179384987	0.0172670406349171	ARHGDIB/CDC42SE2/CYBA/IQGAP2/FNBP1/FMNL1/ARAP2	7
TC	TC	Cyclin D associated events in G1	Cyclin D associated events in G1	4/131	47/12964	0.00126894079925961	0.0232639146530929	0.0187525616567571	UBC/CDKN1B/CCND3/CDKN2D	4
TC	TC	Host-pathogen interaction of human corona viruses - apoptosis	Host-pathogen interaction of human corona viruses - apoptosis	3/131	22/12964	0.00134929663954667	0.0242613914995411	0.0195566071642797	TNF/BCL2/MCL1	3
TC	TC	VEGFA-VEGFR2 Signaling Pathway	VEGFA-VEGFR2 Signaling Pathway	12/131	438/12964	0.00159729983574674	0.0281787801211925	0.0227143333146905	ANXA1/TMSB4X/EZR/BCL2/NR4A2/ARF6/SH3BGRL3/BIN1/DUSP5/PBXIP1/ETS1/FYN	12
TC	TC	RHO GTPase Effectors	RHO GTPase Effectors	10/131	324/12964	0.00165245664582751	0.0286119808120134	0.0230635274544347	TUBA4A/RPS27/CYBA/IQGAP2/FMNL1/EVL/CALM1/CDKN1B/RHOG/PPP2R5C	10
TC	TC	DARPP-32 events	DARPP-32 events	3/131	24/12964	0.00174741481173865	0.0295329102374133	0.0238058696650582	PDE4B/CALM1/PDE4D	3
TC	TC	MAPK family signaling cascades	MAPK family signaling cascades	10/131	327/12964	0.00176881601421941	0.0295329102374133	0.0238058696650582	DUSP2/DUSP4/UBC/CALM1/CCND3/FLT3LG/DUSP10/DUSP5/FYN/PPP2R5C	10
TC	TC	Antigen processing and presentation	Antigen processing and presentation	5/131	88/12964	0.0019561095713195	0.0320870605119952	0.0258647175081211	HLA-C/HLA-B/B2M/HSPA8/HLA-A	5
TC	TC	Allograft Rejection	Allograft Rejection	5/131	89/12964	0.00205601226073622	0.033144335582558	0.026716965130438	TNF/HLA-C/HLA-B/HLA-A/TGFB1	5
TC	TC	Response to elevated platelet cytosolic Ca2+	Response to elevated platelet cytosolic Ca2+	6/131	132/12964	0.00219991644252552	0.0348630826061247	0.0281024116476052	TUBA4A/SRGN/TMSB4X/FERMT3/CALM1/TGFB1	6
TC	TC	Nucleotide-binding domain, leucine rich repeat containing receptor (NLR) signaling pathways	Nucleotide-binding domain, leucine rich repeat containing receptor (NLR) signaling pathways	4/131	56/12964	0.00243660623638968	0.0372512242938461	0.0300274433936322	BCL2/UBC/CYLD/TNFAIP3	4
TC	TC	Pathogenic Escherichia coli infection	Pathogenic Escherichia coli infection	4/131	56/12964	0.00243660623638968	0.0372512242938461	0.0300274433936322	TUBA4A/EZR/HCLS1/FYN	4
TC	TC	Glycogen metabolism	Glycogen metabolism	3/131	27/12964	0.00247013465905718	0.0372512242938461	0.0300274433936322	UBC/CALM1/PGM2L1	3
TC	TC	Vitamin D Receptor Pathway	Vitamin D Receptor Pathway	7/131	185/12964	0.00271706930112001	0.0401214240922571	0.0323410522376089	PTGER4/PRDM1/TGFB1/CDKN1B/TNFAIP3/DUSP10/CDKN2D	7
TC	TC	The role of Nef in HIV-1 replication and disease pathogenesis	The role of Nef in HIV-1 replication and disease pathogenesis	3/131	28/12964	0.0027462792961545	0.0401214240922571	0.0323410522376089	B2M/HLA-A/FYN	3
TC	TC	Translation	Translation	9/131	295/12964	0.0030375583807705	0.0424339734087087	0.0342051505326602	RPS27/RPS29/RPL41/RPL21/RPS12/RPS19/RPS14/RPL34/RPS2	9
TC	TC	DAP12 signaling	DAP12 signaling	3/131	29/12964	0.00304072322821763	0.0424339734087087	0.0342051505326602	B2M/LCP2/FYN	3
TC	TC	Selective expression of chemokine receptors during T-cell polarization	Selective expression of chemokine receptors during T-cell polarization	3/131	29/12964	0.00304072322821763	0.0424339734087087	0.0342051505326602	CXCR4/CCR7/TGFB1	3
TC	TC	Immunoregulatory interactions between a Lymphoid and a non-Lymphoid cell	Immunoregulatory interactions between a Lymphoid and a non-Lymphoid cell	7/131	191/12964	0.00324458338541204	0.0446130215494155	0.0359616362841334	HCST/HLA-C/HLA-B/B2M/ITGB2/CLEC2D/HLA-A	7
